# Supplementary material for: Effect of Spaceflight on the Circadian Rhythm, Lifespan and Gene Expression of Drosophila melanogaster
Source: PLoS One. 2015 Mar 23;10(3):e0121600. doi: 10.1371/journal.pone.0121600 (PMC4370389; doi:10.1371/journal.pone.0121600)
Supplement: S1 Table — (XLS) [file pone.0121600.s005.xls]

## Sheet: Sheet1
Probe Set ID	Representative Public ID	Gene Symbol	Entrez Gene	Gene Title	space flown ZT4	space flown ZT8	space flown ZT12	space flown ZT16	space flown ZT20	space flown ZT24		control 1 ZT4	control 1 ZT8	control 1 ZT12	control 1 ZT16	control 1 ZT20	control 1 ZT24		control 2 ZT4	control 2 ZT8	control 2 ZT12	control 2 ZT16	control 2 ZT20	control 2 ZT24
1622999_at	CG1403-RA	2012-09-01	33114	septin	387.431	403.56	501.215	494.143	378.011	410.396		498.357	512.672	473.826	439.528	525.862	545.094		374.518	493.172	519.251	438.99	543.68	472.115
1626425_at	CG4173-RA	2012-09-02	42438	septin	1319.81	1666.34	1461.57	1554.78	1331.44	1297.28		1235.16	1470.65	1469.56	1450.47	1248.21	1499.97		1319.09	1506.27	1583.01	1521.09	1277.93	1384.52
1630075_s_at	CG9699-RA	2012-09-04	32646	Septin 4	622.111	816.423	822.776	746.587	920.233	745.817		745.179	647.45	721.741	693.176	750.51	891.087		612.594	788.699	918.881	832.441	946.747	988.546
1624318_at	CG8340-RA	128up	36288	upstream of RpIII128	1333.58	1426.59	1250.38	1298.51	1286.79	1329.87		1162.94	1133.84	1162.55	1057.57	1070.73	1018.34		948.029	1168.76	2091.69	1294.85	974.01	1023.59
1634560_at	CG9852-RA	140up	41720	upstream of RpII140	323.547	319.613	306.791	319.416	408.681	355.395		327.763	323.38	393.161	411.668	415.834	321.108		348.656	283.354	371.98	415.538	388.171	336.386
1628694_a_at	CG31196-RA	14-3-3epsilon	42186	Suppressor of Ras85D 3-9	9049.76	9990.77	12152.2	8217.51	9936.36	10688.8		12871.9	10494.5	10399.4	10349.7	9750.02	11831.9		8048.3	9872.97	14741.9	11153.3	10533.5	10419.6
1625148_s_at	CG17870-RB	14-3-3zeta	36059	leonardo	5578.2	6008.09	5988.86	7307.29	5162.2	7802.19		5809.5	4500.67	7276.59	5320.61	5756.49	7428.69		5153.38	7800.17	8020.31	6402.01	9065.1	9511.75
1626509_at	CG8896-RA	18w	37277	18-wheeler	1962.33	2135.64	2753.55	1817.77	2634.39	2586.76		2955.79	2491.12	2388.67	2643.94	2252.85	2793.12		1751.85	3364.17	2957.79	2916.78	2877.19	2676.46
1638201_at	CG8947-RA	26-29-p	39547	26-29kD-proteinase	3608.39	2910.5	2894.64	2735.12	3510.95	2766.23		2871.4	3764.41	2896.9	3349.45	3355.65	3141.21		2870.46	2059.16	1977.79	2892.57	3047.21	2918.51
1627258_at	CR_tc_LP11739	2mit	41616	CG17319	1626.13	2111.69	1546.73	2278.52	1682.9	1564.44		1200.52	1165.12	1500	1707.76	1688.77	1249.48		1377.83	1348.63	1237.99	1653.89	1503.03	1383.41
1625051_at	CG33100-RA	4EHP	326255	4EHP	463.222	449.382	477.727	461.012	465.245	427.315		417.52	416.399	415.025	459.583	396.983	402.188		415.437	480.587	520.989	529.395	422.304	384.73
1638131_s_at	CG16720-RB	5-HT1A	37196	serotonin-receptor-2A	444.521	477.406	615.676	492.534	686.406	530.018		628.622	465.097	552.956	394.103	522.895	595.651		594.77	715.727	647.635	583.317	583.971	607.182
1626129_at	CG15113-RA	5-HT1B	37191	Serotonin receptor 2B	99.0098	90.0016	139.932	110.22	85.1319	126.939		131.7	96.5061	132.64	101.31	136.23	171.499		117.945	153.855	164.246	156.033	121.726	153.991
1633198_a_at	CG1056-RA	5-HT2	40575	Serotonin receptor 2	522.782	700.314	731.74	943.477	966.838	619.476		663.928	673.836	908	1059.3	915.263	579.844		757.749	823.583	850.289	924.92	821.419	686.493
1632131_at	CG12073-RA	5-HT7	43669	Serotonin receptor	74.4774	68.6424	54.7396	83.4388	70.54	53.4663		75.8754	74.2749	65.7421	97.1714	94.1238	71.4408		83.8099	61.0589	56.1213	96.5867	86.0412	79.6924
1638509_at	CG31110-RA	5PtaseI	326119	5PtaseI	656.896	829.977	786.788	891.79	794.107	765.243		764.034	703.937	778.048	798.828	792.685	721.375		674.458	861.87	822.27	942.128	816.129	844.937
1636249_at	CG1168-RA	7B2	40644	7B2	7533.89	7449.58	7273.81	6676.97	6705.24	7500.83		7139.26	6321.32	7532.38	7014.44	7020.94	6183.37		6745.57	7392.62	7383.11	7648.01	6587.79	6680.55
1633746_s_at	CG6741-RA	a	43852	arc	155.327	212.97	179.737	226.711	197.113	200.622		161.217	166.473	209.462	175.74	171.834	152.824		151.666	202.39	190.725	156.265	167.779	146.591
1633913_at	CG6642-RA	a10	39906	Pherokine1	1092.59	1124.17	1123.14	1195.09	1200.02	1518.06		1104.52	967.679	997.71	1241.55	817.526	923.042		656.039	606.873	335.636	628.954	438.819	571.982
1638919_at	CG9933-RA	A16	34700	A16	402.086	442.406	427.235	497.246	457.24	410.558		376.962	472.678	507.354	427.791	477.132	391.437		489.665	460.877	428.543	449.45	450.051	443.669
1630918_at	CG3771-RA	a6	31127	a6	195.377	211.297	204.863	230.003	202.181	199.426		193.25	206.579	188.822	206.158	202.581	176.526		196.335	192.417	192.548	204.657	198.765	150.907
1623100_at	CG6582-RA	Aac11	35053	Aac11	2971.17	3088.44	2965.15	3648.11	2971.47	3112.15		2877.95	2708.11	3107.1	3230.74	3210.88	3014.92		3488.32	3494.58	4068.69	3459.62	3454.27	3135.92
1639644_at	CG13391-RA	Aats-ala	34156	Alanyl-tRNA synthetase	411.561	527.476	455.372	476.291	442.196	453.424		287.663	338.315	380.954	365.238	311.874	274.946		272.819	400.21	785.328	450.124	315.726	314.68
1636795_at	CG4633-RA	Aats-ala-m	38595	mitochondrial alanyl-tRNA synthetase	495.299	512.191	318.456	441.441	353.096	390.434		285.951	345.321	362.993	373.667	411.445	272.732		265.935	331.777	369.352	336.229	336.79	334.119
1627148_at	CG9020-RA	Aats-arg	32539	Arginyl-tRNA synthetase	530.954	586.283	557.859	534.7	587.942	551.749		524.688	565.63	575.042	508.298	469.174	497.7		389.564	535.685	1005.69	626.52	461.38	479.094
1624475_at	CG10687-RA	Aats-asn	35194	Asparaginyl-tRNA synthetase	1413.74	1427.08	1133.6	1513.71	1655.23	1369.76		960.018	1030.32	1030.63	1448.31	1093.81	1001.02		960.944	985.126	1514.82	1581.64	1028.19	958.891
1629026_at	CG3821-RA	Aats-asp	36420	lethal(2)49Db	3182.33	3445.27	3036.24	3582.08	3355.74	3549.35		2684.2	3740.77	3275.91	2603.46	2708.08	2729.59		2489.51	3479.92	4399.24	3021.9	2769.45	2547.74
1625878_at	CG8431-RA	Aats-cys	36784	Cysteinyl-tRNA synthetase	395.707	422.935	352.464	451.278	423.346	438.41		261.822	331.823	334.84	394.731	321.985	389.26		280.742	407.513	539.274	364.933	337.291	307.168
1640088_at	CG10506-RA	Aats-gln	45786	Glutaminyl-tRNA synthetase	1027.58	1145.31	794.094	1092.12	960.34	857.797		733.582	896.338	811.085	827.28	966.793	670.013		846.892	792.248	918.219	822.045	768.447	694.271
1626523_a_at	CG5394-RA	Aats-glupro	42834	Glutamyl-tRNA synthetase	1769.76	1693.09	1575.94	1567.74	1666.44	1451.97		1147.43	1320.16	1426.73	1340.83	1310.51	1162.86		977.541	1393.74	1796.15	1517.67	1245.58	1172.86
1636948_a_at	CG6778-RA	Aats-gly	39644	Glycyl-tRNA synthetase	708.229	896.532	682.947	828.3	737.746	807.502		559.497	711.908	622.503	647.687	725.6	578.1		486.026	685.566	1154.74	846.447	594.815	625.363
1631877_a_at	CG6335-RA	Aats-his	32841	Histidyl-tRNA synthetase	504.773	626.393	498.568	579.127	673.682	446.772		411.994	407.792	496.538	433.981	479.095	361.941		318.926	503.615	492.185	488.966	374.942	408.09
1631106_s_at	CG11471-RC	Aats-ile	45785	Isoleucyl-tRNA synthetase	1109.55	1195.42	1155.46	1395.62	1574.74	1211.16		970.381	954.156	1063.36	1293.61	848.294	1025.25		1053.85	1226.3	1987.74	1454.8	882.316	896.345
1623460_at	CG7479-RA	Aats-leu	38581	Leucyl-tRNA synthetase	391.338	423.034	425.512	381.644	456.114	336.184		313.469	338.099	302.744	360.755	330.001	330.024		326.98	263.266	304.717	372.722	375.159	388.598
1622945_a_at	CG12141-RA	Aats-lys	31904	Lysyl-tRNA synthetase	955.024	860.016	591.145	807.164	876.044	544.96		473.425	486.432	580.63	565.874	567.861	390.557		492.282	594.231	679.537	606.385	562.688	471.463
1632235_at	CG31322-RA	Aats-met	41733	Methionyl-tRNA synthetase	108.84	128.726	96.5415	71.3976	124.821	113.721		67.1371	66.6334	104.987	98.6719	100.402	91.9892		53.8619	76.7442	109.62	115.122	94.368	82.0662
1636872_at	CG13348-RA	Aats-phe	36547	Phenylalanyl-tRNA synthetase	1416.64	1506.68	1290.58	1340.26	1242.18	1250.74		1193.38	1278.26	1272.93	1311.54	1267.93	1168.57		1136.36	1194.51	1143.73	1286.99	1235.46	1186.72
1629758_at	CG12186-RA	Aats-pro	38331	Prolyl-tRNA synthetase	210.911	194.518	158.02	232.044	245.301	215.066		143.308	158.301	195.968	203.268	223.267	189.776		161.263	134.431	228.83	224.501	167.293	173.226
1636797_at	CG4938-RA	Aats-ser	41862	Seryl-tRNA synthetase	352.076	342.846	347.744	391.905	360.054	296.557		259.918	343.807	287.967	281.164	319.526	310.143		252.295	230.031	384.168	330.688	300.083	291.084
1640984_s_at	CG5353-RB	Aats-thr	45784	Threonyl-tRNA synthetase	1329.53	1394.71	1238.22	1248.6	1465.29	1272.01		1217.99	1124.41	1085.35	1269.85	1163.63	1041.84		914.74	1141.91	1607.01	1402.54	1062.68	1002.37
1635547_a_at	CG9735-RB	Aats-trp	45399	Tryptophanyl-tRNA synthetase	241.852	299.107	286.911	255.726	309.459	295.655		227.727	255.819	251.149	251.366	247.149	200.886		234.824	361.712	449.264	219.132	231.125	223.704
1638511_at	CG9735-RB	Aats-trp	45399	Tryptophanyl-tRNA synthetase	717.374	787.877	510.642	580.142	721.192	656.441		512.695	562.929	634.114	547.636	607.976	550.091		392.85	755.626	887.079	683.229	611.64	550.511
1632234_at	CG4561-RA	Aats-tyr	39829	Tyrosyl-tRNA synthetase	740.553	888.026	627.166	813.263	741.227	645.215		582.104	703.607	696.907	661.347	694.444	648.172		802.098	776.879	716.895	727.74	611.298	586.161
1638259_s_at	CG4062-RB	Aats-val	45783	Valyl-tRNA synthetase	439.808	489.322	364.835	471.446	404.609	424.714		251.524	299.839	364.762	379.608	319.733	267.388		226.32	373.349	409.417	369.549	304.747	256.533
1633488_at	CG3705-RA	aay	39085	astray	11273.8	7765.99	9769.01	10216.4	8613.74	10156.5		15132.1	12582.7	6722.07	7571.49	5512.35	9650.55		24113.4	12923.8	4674.75	4999.63	6271.38	6995.28
1629702_a_at	CG4807-RB	ab	34560	Abrupt	476.512	321.773	417.352	410.773	365.033	405.835		352.599	367.142	539.652	367.425	398.86	420.839		292.414	462.035	350.631	375.942	425.63	389.847
1637113_s_at	CG15105-RB	abba	37190	CG15105	935.768	1126.76	1015.31	1018.28	943.119	868.213		947.323	881.657	1111.53	966.301	956.292	898.722		1028.75	1138.41	1220.81	999.594	802.182	915.42
1638547_s_at	CG7955-RA	ABCB7	38193	CG7955	411.618	361.26	270.389	340.228	395.845	349.574		287.366	313.855	300.77	316.638	371.168	269.744		253.91	298.189	271.849	339.137	315.325	327.036
1632196_at	CG9749-RA	Abi	41718	Abelson Interacting Protein	602.426	642.802	812.65	739.37	775.111	662.774		701.229	798.899	694.787	710.134	713.073	688.927		508.19	694.446	806.338	687.378	669.319	685.214
1640419_at	CG4032-RA	Abl	45821	abl kinase	243.184	189.46	148.418	231.032	174.615	208.098		127.989	160.082	180.889	254.649	301.028	183.445		280.719	184.445	143.621	261.507	265.001	234.916
1628418_at	CG6093-RA	abo	44793	abnormal oocyte	238.218	248.967	222.65	223.372	246.144	225.884		227.966	230.722	226.32	199.505	234.591	230.047		235.12	196.315	291.218	194.396	225.424	173.22
1623353_at	CG14637-RA	abs	40530	abstract	199.332	238.368	206.241	247.615	290.495	195.683		209.804	257.778	211.558	216.459	199.823	201.998		186.276	247.657	182.493	221.94	172.116	174.19
1636219_at	CG9210-RA	Ac13E	32485	adenylyl cyclase	2563.32	2807.23	2611.13	2335.63	2350.87	2734.81		2564.48	2503.16	2561.98	2541.97	2748.59	2297.05		2124.89	2256.27	2022.98	2508.88	2425.62	2440.06
1625072_s_at	CG1506-RA	Ac3	35419	Ac3	700.665	788.48	896.735	1086.89	690.91	940.884		722.397	748.278	942.056	817.309	764.927	1170.89		822.501	1137.24	1309.38	945.236	1288.7	1294.43
1628231_at	CG7978-RA	Ac76E	40180	adenylyl cyclase	1036.15	1000.84	1154.68	958.966	1083.22	1005.46		1089.38	964.755	944.077	1084.59	1045.44	1043.44		1191.52	1038.84	1203.24	1030.39	1080.6	1197.25
1628412_at	CG10564-RA	Ac78C	40333	Adenylyl cyclase 78C	220.188	205.276	266.49	243.705	209.992	231.543		266.613	248.08	243.202	227.714	226.978	228.884		254.729	254.838	211.716	240.762	251.354	253.226
1636923_a_at	CG11198-RA	ACC	35761	Acetyl-CoA carboxylase	6659.66	5706.38	4870.3	7554.24	3934.36	5124.84		4216.06	4027.7	4243.39	4018.71	3775.3	4521.28		6300.19	5777.48	2974.64	5159.35	4344.32	5600.93
1641148_a_at	CG9390-RA	AcCoAS	40348	Acetyl CoA synthetase	16429.3	15860.4	13196.9	15883.4	13405.6	18717		13453.8	13886.6	11249.9	11124.6	10896.7	13912.9		13096.3	24565.6	9357.67	10851.2	13948.2	15128.9
1624577_at	CG17907-RA	Ace	41625	acetylcholine esterase	2548.84	2446.37	2813.44	1936.69	2082.47	2802.95		2926.68	2488.47	2565.29	2383.1	2595.72	2582.66		3058.13	2743.9	1926.18	2479.19	2362.49	2495.17
1640031_at	CG10593-RA	Acer	34189	Angiotensin-converting enzyme-related	4102.16	4704.13	4036.37	2429.59	3193.5	2639.04		3405.58	4038.68	3976.66	3732.79	3330.7	3644.23		1390.24	1696.95	2852.86	4122.29	3886.21	2990.22
1637574_at	CG1966-RA	Acf1	43751	Chromatin Accessibility Complex	447.968	533.334	577.789	595.564	546.595	548.362		602.729	564.136	596.72	533.548	586.88	541.894		673.138	726.46	725.42	564.779	533.09	544.529
1640661_at	CG14992-RA	Ack	38489	Ack	523.768	495.007	546.421	665.11	725.07	546.977		566.935	617.598	564.454	549.963	541.763	588.141		676.455	609.974	606.115	634.923	508.98	599.299
1634989_at	CG9244-RB	Acon	44149	m-Aconitase	5582.62	5143.85	5959	5230.65	5998.68	5519.33		5450.9	4714.35	5451.72	5529.51	5712.72	6185.58		6277.54	4857.04	4607.53	5467.68	5790.57	5516.2
1633476_at	CG9709-RA	Acox57D-d	37446	acyl co-enzyme A oxidase	136.929	144.874	147.334	120.205	164.759	144.356		100.722	152.849	146.435	204.125	179.652	126.106		78.4697	102.953	138.446	217.015	149.68	133.482
1639943_at	CG9707-RA	Acox57D-p	37445	acyl co-enzyme A oxidase	817.26	589.361	741.169	556.386	676.967	620.474		885.671	839.712	622.952	739.714	709.018	785.645		830.018	985.228	422.947	708.275	681.461	666.499
1639418_at	CG10297-RA	Acp65Aa	38710	Acp65Aa	202.494	111.341	68.2314	92.0508	69.7789	56.6462		84.0626	73.6773	111.515	74.305	56.6647	74.3383		139.051	123.874	70.0657	61.9152	65.7231	32.9635
1634265_at	CG17924-RA	Acp95EF	47852	Accessory gland-specific peptide 95EF	155.965	181.511	143.581	173.59	167.634	137.447		111.204	152.561	121.441	135.834	144.703	116.545		75.1055	101.41	147.021	154.577	169.728	160.153
1640265_a_at	CG7899-RA	Acph-1	48445	Acid phosphatase 1	460.146	517.652	427.258	406.768	515.17	425.509		433.097	527.122	457.908	492.963	484.503	469.273		503.9	484.676	630.993	526.876	517.719	492.164
1629961_s_at	CG8732-RA	Acsl	46068	Fatty acyl CoA synthetase	1715.96	1863.69	2084	1843.17	1760.21	1549.16		1974.54	1163.21	2019.97	2214.81	1732.57	2317.42		1254.24	1958.63	2166.71	2072.53	2851.27	2694.66
1624471_s_at	CG12051-RA	Act42A	35526	actin	1052.53	1248.86	1168.06	1049.39	1114.71	1104.08		1076	2126.62	1454.91	1161.04	1273.79	1241.14		642.503	1069.12	1096.68	928.633	1043.48	918.791
1634250_at	CG10067-RA	Act57B	37368	Actin 57B	14028.5	14211.9	12618.7	13930.1	10282.6	15914.3		9834.45	10802.3	13137.6	12595.9	14713.7	13265.1		9577.89	10262.6	7264.85	9923.16	11176.2	12514.7
1626163_s_at	CG4027-RA	Act5C	31521	5C actin	7696.57	7061.3	7741.64	8035.94	8192.97	6866.35		7269.02	10604.7	7820.5	6113.57	7548.13	9196.82		4272.15	7138.28	7108.19	6769.87	7115.05	6917
1624830_at	CG7478-RA	Act79B	40444	79B Actin	414.543	436.375	395.186	451.252	396.534	441.557		399.165	359.825	520.069	435.389	439.8	556.687		561.853	447.091	231.264	385.316	437.887	499.51
1636348_s_at	CG18290-RA	Act87E	48632	Actin 87E	2331.82	2582.19	2487.55	2825.97	2334.02	2431.55		1675.89	1339.23	1611.35	1625.56	1509.66	1698.06		1276.02	1608.91	1398.65	1524.53	1517.69	1591.49
1626700_at	CG5178-RA	Act88F	41885	arthrin	338.414	456.176	322.8	329.23	273.91	343.994		248.528	150.488	181.328	243.551	202.459	202.427		114.001	188.339	127.238	284.404	322.705	305.939
1627736_at	CG11062-RA	Actbeta	43826	activin-beta	640.842	584.812	865.803	699.189	793.578	735.789		937.341	723.717	788.289	715.753	784.06	1153.78		1021.13	897.335	921.265	850.378	971.481	1141.41
1635252_a_at	CG4376-RB	Actn	31166	Alpha-actinin	1256.29	1409.97	1471.49	1299.83	1198.18	1141.28		1346.45	1131.84	1343.84	1326.58	1331.54	1459.02		1287.67	1247.42	1181.88	1152.65	1111.5	1445.26
1639228_at	CG11678-RA	Actr13E	32514	actin-related protein	795.433	818.844	616.196	778.626	692.617	696.381		603.028	748.065	697.74	701.049	767.453	638.711		624.235	676.025	667.481	666.399	655.829	626.029
1624636_at	CG5712-RA	ACXD	38284	ACXD	107.788	60.7508	105.893	66.7075	58.0247	97.8175		87.0955	74.4253	74.8908	76.7286	72.2705	69.5098		59.9148	106.383	93.9676	80.9341	61.799	74.9619
1629363_at	CG18505-RA	Acyp2	41910	Acylphosphatase 2	1400.67	1474.76	1238.74	1513.92	1368.82	1291.01		1143.4	1313.68	1540.38	1294.56	1282.57	1135.16		1152.08	1291.47	1100.87	1261.49	1156.03	1276.14
1623806_at	CG9638-RA	Ada2b	40966	Transcriptional adapter 2S	265.236	204.759	204.999	245.814	270.695	239.499		235.244	290.578	229.02	259.775	261.111	242.513		273.457	220.369	206.106	238.339	256.292	236.593
1633287_at	CG12131-RA	Adam	36037	Complementation group E	3598.24	4171.55	3513.77	3679.61	3329.86	3663.6		3414.85	2943.08	3485.77	2951.4	2717	2724.44		2790.44	3407.93	4910.13	3911.92	3337.69	3387.12
1634276_a_at	CG12598-RA	Adar	31130	Adenosine deaminase acting on RNA	49.4857	62.4008	81.126	83.3001	97.3621	62.178		120.475	90.1089	96.6269	73.5826	92.3766	113.153		128.097	90.1548	94.7334	81.0128	104.657	92.8783
1629194_s_at	CG9127-RA	ade2	33847	adenosine2	2486.61	2434.69	2448.4	10272.6	1807.43	1663.06		2740.73	2392.5	2001.33	1648.16	1347.72	1503.82		8977.2	9182.03	2431.47	1265.43	1139.02	1614.97
1637037_at	CG31628-RA	ade3	33986	Complementation group D	1478.78	1421.07	1433.1	7293.37	2197.01	936.375		1633.29	3151.86	1232.44	1196.11	951.273	1582.85		9242.41	4838.72	530.857	610.936	701.196	1422.04
1640599_at	CG3989-RA	ade5	32228	AIR-carboxylase-SAICAR synthetase	15183.4	15709.2	13392.3	24371.1	16885.2	12143.1		14727.5	15779.8	13198.2	12685.4	10367.3	12629.9		23920.2	24893.7	10586.3	9231.13	9129.2	12678
1636020_s_at	CG15845-RA	Adf1	47082	Adh transcription factor 1	864.502	1015.92	1226.73	1445.8	1173.86	1196.45		1116.25	1330.12	1509.45	1071.03	1083.64	1186.88		1211.77	1226.82	1590.02	1095.59	1146.17	1125.73
1624054_at	CG5992-RA	Adgf-A	39976	Adenosine deaminase-related growth factor A	411.541	399.551	453.199	311.053	625.242	604.704		423.495	441.842	424.36	517.931	602.098	517.77		303.471	311.821	459.173	419.896	657.618	585.529
1634216_at	CG9345-RA	Adgf-C	41680	Adenosine deaminase-related growth factor C	293.529	276.087	291.485	239.513	221.022	283.949		240.877	252.332	327.539	276.856	343.083	320.847		348.694	281.064	250.372	206.868	309.766	250.987
1639079_at	CG9621-RA	Adgf-D	41679	Adenosine deaminase-related growth factor D	1468.23	1581.18	1288.62	4292.48	1928.27	1195.61		1588.39	2277.49	1629.97	1909.05	1751.87	1897.6		3454.01	3104.23	598.527	973.222	1187.54	1423.3
1631377_a_at	CG17146-RA	Adk1	39396	Adenylate kinase-1	1145.41	1056.48	1131.05	1565.61	994.387	1138.32		1187.34	1177.78	1135.4	1187.18	1002.43	1364.24		1045.13	1460.23	1095.05	1061.56	1107.95	1297.93
1637064_at	CG3140-RA	Adk2	37834	Adenylate kinase-2	4482.44	4289.81	4333.98	3896.64	4065.45	4378.06		4984.53	3944.2	3844.94	4050.71	4003.22	4004.06		4907.12	4510.7	4592.2	4343.13	4043.31	4374.49
1630986_s_at	CG6612-RB	Adk3	41318	Adenylate kinase-3	155.389	186.054	233.228	228.425	199.809	193.972		209.382	253.39	183.273	225.572	205.165	219.598		246.92	169.902	149.114	188.894	189.005	197.074
1624637_at	CG5124-RA	adp	37073	adipose	324.746	336.671	339.493	287.551	332.063	336.071		446.898	337.078	340.525	382.233	376.267	477.412		445.978	354.605	351.81	331.221	379.347	401.449
1641062_at	CG1851-RA	Ady43A	44750	Ady43A	741.569	813.276	747.809	718.425	776.02	773.024		604.808	662.04	680.988	707.023	849.628	739.794		778.908	579.106	662.236	695.708	875.78	828.332
1624248_s_at	CG5683-RA	Aef1	40370	Adh enhancer factor 1	289.663	334.354	437.843	335.646	449.375	349.658		398.365	350.338	427.606	425.651	283.352	391.921		423.202	403.858	484.574	403.701	398.676	438.99
1626580_at	CG5032-RA	aft	37034	adrift	229.402	226.745	248.808	323.867	276.357	209.889		260.134	296.241	297.027	307.232	271.711	307.985		311.326	315.029	373.322	284.347	265.865	301.259
1625266_at	CG9538-RA	Ag5r	44631	antigen 5-related	2177.71	24.9679	23.484	21.8383	25.8272	794.328		45.037	35.8553	31.2873	13.0009	8.36134	27.0585		52.0585	62.6185	45.019	21.3355	19.295	13.699
1633515_s_at	CG15010-RC	ago	38516	archipelago	785.365	788.769	950.162	846.207	764.135	743.32		884.91	866.682	910.017	735.071	814.188	999.559		840.165	1043.55	1132.25	884.308	903.212	867.282
1632602_s_at	CG6671-RC	AGO1	36544	Argonaute 1	693.633	730.758	1196.34	974.078	853.901	907.834		1317.71	999.082	1038.83	1108.9	1016.8	1444.13		1162.36	1051.63	1379.43	1166.33	1209.3	1158.66
1636068_a_at	CG7439-RB	AGO2	39683	argonaute 2	2702.69	2505.11	2735.79	2577.53	2855.78	2549.68		2701.4	3052.93	2727.43	2540.1	2620.01	2520.21		2698.08	2678.71	2318.36	2618.46	2498.57	2658.77
1639904_at	CG1303-RA	agt	40816	O-6-alkylguanine-DNA alkyltransferase	242.899	373.489	340.899	272.932	318.65	303.893		302.018	257.273	303.607	275.234	280.168	309.239		287.44	405.121	400.653	319.105	245.468	248.014
1629222_at	CG11654-RA	Ahcy13	32471	AdoHcyase	3457.69	3647.39	2787.34	6280	3313.16	3143.92		2577.58	3142.51	2360.67	2701.67	2266.31	1777.77		3784.86	5208.93	2668.99	2014.75	1577.06	1660.52
1624017_at	CG8956-RA	Ahcy89E	42043	AdoHcyase-like	745.013	834.919	777.025	850.852	509.608	468.791		716.096	995.283	902.176	752.256	546.57	499.999		880.161	739.246	633.015	704.444	483.258	549.002
1626985_a_at	CG7263-RA	AIF	33390	Apoptosis Inducing Factor	645.558	715.845	839.846	678.877	851.553	597.027		538.309	521.997	684.878	656.559	663.747	522.058		379.812	515.129	1094.58	819.601	692.567	532.07
1635356_at	CG8816-RA	Ak6	36379	CG8816	353.27	451.07	365.032	395.376	447.103	436.45		299.933	305.377	356.952	297.936	305.911	260.308		291.181	448.487	618.009	313.781	296.569	297.777
1640838_s_at	CG13388-RA	Akap200	34170	A kinase anchor protein 200	3173.89	3543.63	4057.82	2717.85	3719.08	3277.83		3581.08	5879.14	4303.56	3718.42	3804.96	3640.52		1774.18	2713.61	4765.35	4653.32	4154.74	2897.57
1624418_s_at	CG8580-RA	akirin	38821	bhringi	3889.12	3946.08	3688.21	4241.33	3491.64	4059.94		3348.79	3822.44	3889.28	3841.18	3765.19	3416.96		3815.37	3952.45	3653.15	4131.33	4093.76	3878.72
1639064_s_at	CG4006-RB	Akt1	41957	Related to PKA to PKC protein kinases	2599.93	2679.03	2567.6	3106.24	2857.24	2678.8		2628.69	2473.63	2383.78	2532.43	2651.05	2532.94		3595.08	2118.98	1897.55	2492.83	2858.61	2856.71
1632343_at	CG3017-RA	Alas	37815	Aminolevulinate synthase	3009.34	2843.34	2323.92	3144.02	3121.88	2743.75		2300.24	2422.21	2848.24	3020.91	3270.3	2400.29		2619.21	2832.61	2434.84	2970.88	3104.3	2645.19
1633473_s_at	CG6058-RA	Ald	43183	aldolase	3708.53	2928.41	3450.82	4143.5	2279.91	3003.91		3790.41	3389.91	2969.88	2581.02	2034.73	3755.91		8069.67	6617.52	3209.13	2870.02	2806.63	3193.79
1631993_s_at	CG6058-RB	Ald	43183	aldolase	11761.6	10548.8	11022.4	11503.2	7469.46	12661.7		11212.1	9029.16	10652.6	10341.7	10207.5	11951		10199.2	12688.8	10838.2	9802.49	14089.4	16136.8
1634096_at	CG3752-RA	Aldh	34256	Acetaldehyde dehydrogenase	29402.5	23679.3	22444.7	19930.1	20773.1	34998.8		25150.5	24253.7	23219.9	23465.1	22683.3	25312.3		26405.1	15803.5	15250.3	20862.2	22783.1	26259.3
1627861_s_at	CG11140-RH	Aldh-III	45398	Fatty aldehyde dehydrogenase	3380.31	2673.14	2863.42	1887.3	2273.07	2711.23		3046.06	2602.47	2876.2	3010.9	2960.98	2884.83		2311.01	2008.89	2162.3	2764.21	3031.27	3159.78
1636806_at	CG32076-RA	Alg10	326193	Alpha 3 glucosyltransferase	411.43	389.206	366.318	423.29	369.935	401.738		354.625	333.393	375.461	336.909	349.493	401.166		342.151	289.678	434.99	455.473	397.982	346.522
1623218_s_at	CG1070-RA	Alh	40850	Alhambra	93.3913	71.408	90.925	98.6268	88.8568	100.879		98.9296	88.0595	81.7347	103.25	102.145	96.0444		97.5682	79.8321	95.9021	78.6251	116.35	115.134
1630415_at	CG1070-RC	Alh	40850	Alhambra	362.712	406.661	452.923	476.848	423.587	428.628		487.768	482.939	418.678	428.732	439.072	499.615		534.826	509.875	511.408	457.856	454.496	456.882
1638830_at	CG9556-RA	alien	34225	d-Alien	2419.44	2468.86	2153.31	2417.34	2262.11	2414.9		2136.3	2174.75	2243.38	2233.07	2132.13	2135.03		2011.97	1741.33	2088.63	2171.12	2208.94	2178.33
1633505_at	CG12876-RA	ALiX	43330	ALG-2 interacting protein X	1936.96	1753.76	1614.48	2498.43	1819.43	1598.43		1637.69	2105.26	1684.48	1682.36	1837.08	1523.47		2199.86	2231.83	1376.39	1543.3	1447.46	1350.98
1638700_at	CG8250-RA	Alk	53425	Alk	1295.8	1292.17	1345.66	1620.84	1300.13	1358.91		1227.19	1221.19	1317.91	1278.95	1374.24	1256.32		1185.95	1559.23	1423.07	1225.88	1473.78	1493.46
1624861_at	AlkB-RA	AlkB	2768870	AlkB	156.858	206.996	204.489	180.895	194.896	184.438		171.811	238.31	206.636	138.972	184.792	209.485		151.887	145.864	181.552	166.887	157.267	189.154
1626162_s_at	CG1906-RA	alph	43481	alphabet	733.942	656.709	1067.99	943.8	985.306	927.46		1266.62	1131.16	987.314	1235.31	1128.87	1282.52		1477.83	1033.29	1266.24	1445.82	1263.98	1287.11
1623708_at	CG1906-RB	alph	43481	alphabet	953.041	925.554	1181.07	1129.65	1190.95	1023.03		1294.58	1052	1093.37	1101.78	1041.67	1180.81		1015.48	1036.71	1307.59	1124.82	1264.02	1297.42
1632846_at	CG17223-RA	alpha4GT1	33512	alpha4GT1	837.951	891.157	1010.02	952.136	1007.59	917.105		957.117	1068.64	1017.88	805.869	861.128	1009.94		876.166	1036.3	1013.52	915.514	896.71	926.537
1634403_at	CG4260-RA	alpha-Adaptin	33211	alpha-adaptin	1426.87	1647.28	2049.08	1724.2	1700.14	1894.06		2121.51	1872.05	1705.53	1812.3	1923.51	2208.39		1480.09	1891.39	2519.14	1912.42	1795.86	2105.43
1632724_at	CG17947-RA	alpha-Cat	40517	alpha-catenin	2156.16	2296.64	2913.04	2469.75	2249.53	2588.76		2902.93	2509.52	2813.97	2706.76	2614.47	2875.41		2321.16	2638.91	3110.93	2977.67	2669.83	2727.07
1630043_a_at	CG2987-RA	alpha-catenin-related	49713	alpha-catenin related	654.516	649.817	642.843	763.859	672.845	757.445		656.354	617.237	619.213	592.263	614.206	596.934		710.014	771.666	647.961	657.572	616.873	639.517
1632109_s_at	CG7961-RB	alphaCop	38199	alpha-coatomer protein	2358.15	2490.81	2325.81	2527	2455.17	2735.33		2022.83	2461.49	2231.16	2133.84	2228.08	2021.66		1838.92	1797.8	2830.18	2412.53	1903.85	1924.95
1623885_at	CG1031-RA	alpha-Est1	40909	fragment A	953.64	704.613	734.593	475.248	770.263	773.6		743.996	872.545	823.457	820.993	1045.03	956.278		814.618	702.421	584.81	796.32	1032.84	902.812
1626350_at	CG1131-RA	alpha-Est10	40896	Esterase-10	721.473	672.799	902.212	529.707	789.242	702.299		852.32	656.075	821.152	948.075	686.311	955.654		581.932	1754.39	840.499	1008.19	851.87	841.377
1633196_at	CG2505-RA	alpha-Est2	40908	fragment B	759.428	462.605	565.764	400.697	476.131	315.526		614.056	324.432	393.792	455.301	373.907	535.091		332.617	388.118	321.881	695.299	592.983	452.23
1625354_at	CG1257-RA	alpha-Est3	40907	fragment B	358.987	321.974	295.932	318.124	389.694	299.532		312.026	309.374	313.954	336.962	379.166	309.05		308.059	326.887	197.415	282.652	335.511	295.587
1641650_at	CG1089-RA	alpha-Est5	40905	fragment D	465.498	333.918	466.014	234.807	330.396	323.157		398.408	605.171	365.518	483.188	407.697	561.946		274.129	232.193	344.637	366.711	483.15	465.686
1637255_a_at	CG1112-RA	alpha-Est7	40901	fragment H	15730.6	11909.9	12713.6	9887.13	10822.1	11679.7		11857	15087.5	11809.4	13232.8	12560.9	11873.3		9846.04	7039.22	7600.01	11552.9	11819.3	10512.4
1635893_at	CG1121-RA	alpha-Est8	40899	fragment I	1880	1466.78	1758.69	918.369	1413.4	1658.84		2156.34	1487.68	1404.53	1488.52	1392.75	1790.41		2004	1563.19	1035.64	1165.38	1251.57	1887.34
1639001_a_at	CG1128-RA	alpha-Est9	40897	fragment J	101.711	126.921	128.52	46.6114	208.955	168.263		161.79	153.351	134.712	136.253	169.913	213.002		102.238	177.143	147.804	147.88	166.614	166
1629120_at	CG32682-RA	alpha-Man-I	31957	alpha Mannosidase I	97.7144	88.2663	111.254	59.4387	99.3783	108.95		169.86	114.678	102.138	86.7303	131.075	149.432		127.045	93.0772	103.063	107.341	111.761	135.504
1629744_a_at	CG32684-RA	alpha-Man-I	31957	alpha Mannosidase I	403.393	429.996	757.054	460.204	561.91	551.24		804.075	532.117	589.335	598.749	612.806	988.655		569.252	620.181	703.709	667.162	808.996	751.945
1626112_at	CG18802-RA	alpha-Man-II	41126	alpha-mannosidase 2	508.628	582.664	580.158	553.209	582.295	552.903		542.581	539.995	570.357	593.791	523.635	606.589		689.257	442.995	512.553	580.71	542.321	563.948
1632936_at	CG4606-RA	alpha-Man-IIb	41913	alpha-mannosidase	469.631	440.893	672.108	571.111	464.874	654.61		709.241	685.964	609.139	577.315	699.744	829.319		568.872	680.483	738.892	628.433	895.165	1026.69
1626349_at	CG1977-RA	alpha-Spec	38231	alpha-Spectrin	7443.83	6350.96	6231.4	7252.39	6375.67	7176.55		6900.94	7060.76	6557.5	6976.81	7395.33	5774.76		8547.8	6413.96	4918.69	6806.82	6510.89	6250.12
1623580_at	CG1913-RA	alphaTub84B	40848	alpha-Tubulin	16271.6	17101.3	14203.2	13564.4	13685.8	15693.8		11549.6	11228.7	13825.7	13799.8	14100.5	11221.9		11864.7	9935.63	13522.3	14077.7	14627.4	13512
1633624_s_at	CG2512-RA	alphaTub84D	40904	alpha-Tubulin	252.476	287.213	515.828	483.491	532.961	415.335		461.824	279.173	506.695	382.803	516.752	425.219		366.352	385.985	231.131	455.767	429.482	470.322
1630885_at	CG12534-RA	Alr	32991	augmenter of liver regeneration	469.959	426.847	383.092	447.855	366.139	379.448		325.432	356.984	310.68	391.902	394.55	326.86		307.12	464.929	377.238	308.485	312.31	326.427
1629186_a_at	CG2872-RB	AlstR	44126	Galanin Receptor	381.747	433.027	342.883	341.687	321.563	309.045		308.935	329.704	393.401	302.199	387.786	354.816		353.955	415.942	276.15	336.68	394.246	351.22
1636106_s_at	CG18212-RF	alt	42127	CG18212	546.211	632.535	651.114	503.349	576.188	516.213		641.037	645.387	563.823	501.56	499.187	581.651		563.389	611.818	972.942	587.872	744.786	595.399
1630198_at	CG1101-RB	Aly	44029	Aly	75.4892	92.095	92.7169	62.1804	87.9279	69.4999		113.02	85.8357	102.418	92.1696	77.1007	135.945		86.0342	96.6807	145.638	51.203	82.2169	68.5835
1634966_a_at	CG1101-RB	Aly	44029	Aly	151.873	220.653	242.601	229.852	244.83	148.651		190.739	263.923	183.236	258.423	202.887	199.977		185.908	223.495	346.784	270.923	203.911	214.518
1640178_at	CG1101-RA	Aly	44029	Aly	1974.04	2121.76	2179.93	2384.26	2100.33	2101.58		1999.83	2100.65	2050.01	2066.12	1900.13	1778.73		1745.01	2317.64	2605.68	2326.34	1929.38	1931.47
1631281_a_at	CG10501-RB	amd	35188	dopa decarboxylase	68.7842	114.083	101.44	124.408	158.557	74.7109		53.1273	90.5772	124.626	129.854	124.922	57.7849		99.4203	34.7447	85.0713	130.755	111.47	85.7517
1625280_at	CG6438-RA	amon	43215	amontillado	2584.84	2899.43	3319.82	2761.96	2744.85	2950.92		3171.3	2435.03	3089.71	2777.2	2791.38	3125.51		2852.8	3246.75	3627.86	3152.7	3196.36	3393.53
1627410_at	CG8604-RA	Amph	36383	amphiphysin	2930.7	2774.28	3437.29	2444.86	3465.59	3938.99		3898.93	2442.97	3305.2	4106.62	4021.02	4659.32		4212.89	3020.99	3598.84	4082.04	5161.66	4856.72
1630636_s_at	CG2446-RB	Amun	32123	Amun	1032.73	1206.72	1568.87	1226.62	1355.39	1305.66		1521.89	1193.96	1283.3	1330.69	1242.75	1389.23		1250.14	1333.68	1576.7	1317.68	1252.35	1308.83
1629036_at	CG12127-RA	amx	43869	almondex	237.718	217.916	246.299	224.559	262.876	243.788		232.51	307.763	325.422	209.409	242.121	300.548		202.841	296.265	299.832	277.422	323.265	317.273
1630502_at	CG8084-RA	ana	35913	medullaless	438.854	728.554	686.936	544.438	1006.19	642.925		529.867	669.627	1021.14	853.389	1021.19	797.964		594.744	783.166	1246.68	932.289	1140.22	743.48
1632431_s_at	CG8827-RA	Ance	34805	anon-fast-evolving-3D10	1110.02	845.235	845.4	528.835	529.873	919.724		899.207	823.06	755.021	789.896	894.789	880.185		711.86	626.363	554.573	639.129	619.616	805.506
1637714_a_at	CG31766-RA	Ance-3	34808	Ance-3	812.078	787.777	807.657	582.642	583.568	707.843		829.254	1226.73	725.273	592.387	704.896	707.701		674.931	769.796	661.088	574.05	656.478	639.625
1641280_at	CG8196-RA	Ance-4	35909	Ance-4	1071.85	1244.22	1105.4	1029.82	719.064	853.542		982.593	1470.53	1150.98	1073.74	1372.82	1316.49		1742.95	965.768	1029.65	994.119	1038.73	1234.09
1636623_at	CG10142-RA	Ance-5	37980	Ance-5	2506.28	1901.87	1970.72	1234.02	2126.28	2669.64		2207.08	2292.38	2011.64	3494.46	4933.7	3251.02		1927.05	1070.36	1625.24	2338.24	2946.68	3085.61
1625019_at	CG12273-RA	angel	37748	angel	294.857	300.981	278.92	345.198	315.177	246.024		215.262	258.202	296.081	303.413	274.91	255.813		304.054	362.832	252.834	269.577	280.735	294.829
1635711_s_at	CG1651-RC	Ank	43770	ankyrin	2939.26	2850.62	3655.95	3380.93	3360.76	3204.52		3917.06	3232.91	3379.4	3342.55	3281.79	4325.83		3555.44	3530.35	4232.82	3778.84	4116.73	4429.79
1630163_at	CG32373-RA	Ank2 /// CG32373	318000	Ankyrin 2 /// ---	77.0946	100.83	94.0758	125.263	157.557	86.3614		147.865	158.821	129.893	128.103	121.294	130.069		101.331	137.661	79.3849	97.3202	108.661	123.002
1630286_at	CG5730-RB	AnnIX	42492	Annexin IX	4504.56	4278.98	3506.68	3592.34	3136.31	3632.38		3739.16	4674.19	4279.08	3849.88	4373.17	4146.59		2752.59	3473.12	3160.7	3043.57	3614.35	3444.06
1626707_a_at	CG5730-RA	AnnIX	42492	Annexin IX	6968.12	6956.56	6840.21	6191.71	6556.55	6591.42		7645.52	9628.82	8129.38	7049.99	7614.13	7660.28		6479.94	6636.95	7632.67	6888.51	5926.69	5575.52
1640324_at	CG5730-RA	AnnIX	42492	Annexin IX	7581.87	8316.4	6927.69	6559.88	6496.13	6827.39		6648.05	7798.57	8153.75	7183.46	7942.79	7631.53		6574.31	7160.89	7992.37	7800.87	8257.7	6948.77
1627472_at	CG9579-RA	AnnX	33019	Annexin X	7067.9	8003.5	6807.28	6069.75	5760.47	6550.95		6063.64	7475.84	6477.41	6640.85	7228.56	5627.64		6717.3	6221.42	6101.13	6794.64	6488.52	6317.08
1641306_at	CG8019-RA	anon-67Ea /// hay	39202	anon-67Ea /// haywire	375.002	327.201	304.325	358.75	306.665	306.515		200.607	294.583	350.707	291.129	275.283	221.973		274.601	351.509	272.096	255.144	290.758	245.722
1625005_s_at	CG1683-RB	Ant2	32008	Adenine nucleotide translocase 2	112.7	115.616	73.686	107.104	101.463	98.867		94.827	100.883	112.297	79.9275	74.6162	87.7335		106.504	111.699	104.394	84.5815	70.7144	81.7717
1634831_at	CG1386-RA	antdh	32058	antdh	1044.23	1070.21	1080.21	747.491	731.305	592.23		946.412	881.537	880.784	802.512	599.503	759.187		987.324	947.584	792.849	873.153	653.404	1044.83
1625145_a_at	CG9968-RA	Anxb11	32612	Annexin B11	1785.07	1899.46	2197.97	1710.8	1828.87	1831.52		2248.94	2098.73	1983.32	1938.96	1895.07	2019.44		2048.53	2014.96	2399.31	2078.15	1986.96	1943.75
1627394_s_at	CG3166-RB	aop	33392	pokkuri	648.411	673.488	665.395	845.828	642.431	766.301		764.401	787.354	788.628	692.285	730.896	840.092		681.075	848.113	792.644	705.568	995.218	945.955
1629655_at	CG12276-RA	Aos1	41532	Ubiquitin activating enzyme	835.124	781.672	801.031	798.157	759.662	701.445		682.955	770.9	762.647	700.36	661.754	637.726		584.515	597.042	884.915	788.395	685.413	608.61
1639498_a_at	CG8376-RB	ap	35509	apterous	212.201	195.336	284.594	123.907	232.491	219.108		234.056	309.146	233.975	183.258	169.049	186.918		130.063	275.437	248.309	271.326	230.175	158.337
1624412_at	CG8376-RA	ap	35509	apterous	535.228	671.564	860.766	454.061	619.871	704.932		824.202	760.617	641.088	653.962	525.08	652.263		427.274	763.73	721.798	702.461	747.931	653.756
1634294_s_at	CG9113-RB	AP-1gamma	31842	AP-1gamma	135.248	136.754	139.317	115.164	146.18	144.825		147.838	133.627	152.593	159.579	137.637	134.354		164.394	124.718	128.819	181.505	116.816	106.893
1625876_at	CG5864-RA	AP-1sigma	42835	AP-1sigma	1291.58	1367.36	1795.13	1414.6	1371.49	1529.84		1696.12	1565.46	1717.53	1482.72	1548.26	1840.99		1845.28	1909.26	2144.03	1662.88	1742.03	1870.9
1627202_at	CG6056-RA	AP-2sigma	42525	AP-2sigma	1888.41	1786.5	1811.31	1590.15	1915.11	1837.48		1998.42	2026.36	1895.01	1898.78	1780.14	1912.77		2161.25	1975.11	2078.08	1901.02	1729.42	1914.41
1623631_at	CG9388-RA	AP-47	41150	AP-47	846.868	871.651	805.325	954.253	917.213	923.501		903.708	855.741	900.941	917.825	909.651	908.856		943.46	892.393	1094.16	1007.17	823.911	798.202
1628377_s_at	CG7057-RA	AP-50	42642	AP-50	1191.55	1122.42	1206.63	1137.83	1243.24	1258.7		1317.72	1162.04	1120.54	989.894	1155.8	1232.47		1143.3	1398.52	1519.69	1315.33	1205.28	1242.58
1628548_at	CG1451-RA	Apc	44642	adenomatous polyposis coli	982.431	1117.7	1215.33	1204.74	965.21	1093.66		1096.43	1002.82	1164.83	1028.34	1079.26	1390.86		992.907	1282.99	1358.17	1215.99	1422.32	1238.44
1628804_at	CG11419-RA	Apc10	36975	Anaphase promoting complex subunit 10	291.898	284.05	277.568	370.185	326.943	317.262		266.188	327.278	361.555	265.273	325.294	289.841		202.188	272.267	394.106	290.426	320.974	356.377
1637244_at	CG32707-RA	APC4	31835	Anaphase Promoting Complex 4	160.19	134.927	129.786	153.421	192.369	104.392		137.592	121.016	138.618	99.1563	109.616	97.2808		117.338	125.615	130.429	135.313	133.641	109.981
1627134_at	CG6291-RA	ApepP	35029	Aminopeptidase P	253.901	286.355	234.651	285.188	246.515	267.576		208.78	218.257	251.164	233.081	235.306	250.043		204.422	169.6	290.708	320.549	253.513	273.471
1635473_at	CG31713-RA	Apf	318908	diadenosine tetraphosphate hydrolase	718.048	613.419	511.2	509.275	560.563	505.22		626.198	619.626	568.784	645.654	645.457	537.289		672.513	519.017	481.881	598.961	599.124	537.247
1633763_at	CG2855-RA	aph-1	33467	presenilin enhancer-1	526.231	497.655	503.013	557.388	672.432	522.456		489.851	579.436	587.578	592.57	507.862	574.067		539.895	566.213	531.507	572.853	543.699	524.278
1636888_a_at	CG1462-RA	Aph-4	43671	Alkaline phosphatase	884.933	843.941	865.185	792.992	791.496	961.834		853.255	830.955	874.188	830.709	1007.07	972.96		985.688	917.28	1107.92	948.251	864.255	1048.47
1629678_a_at	CG1200-RA	Aplip1	53472	APP-like protein interacting protein 1	521.32	638.741	679.115	677.42	799.438	698.201		621.127	511.245	669.601	654.178	626.915	664.828		791.809	700.031	753.169	709.511	716.135	768.505
1635248_at	CG17144-RA	app	39399	approximated	1542.45	1881.8	2083.52	1948.26	1354.9	1807.21		1960.69	1710.4	1657.06	1873.78	2008.65	2019.55		1677.13	1724.66	1772.57	1464.76	2214.94	2488.96
1631367_at	CG7828-RA	APP-BP1	39244	beta-Amyloid precursor protein binding protein 1	374.336	388.537	392.468	383.332	395.396	337.55		308.819	345.688	385.132	373.296	339.984	313.219		428.837	353.752	471.702	399.088	333.717	307.996
1624033_at	CG7727-RA	Appl	31002	beta-amyloid-protein-precursor-like	4744.44	5161.53	6072.03	5829.28	5826.1	6189.33		5807.36	5117.45	5693.73	5804.85	5765.43	5898.5		6609.31	6524.39	6647.03	6383.72	6307.99	6597.78
1628492_at	CG18315-RA	Aprt	48224	Adenine phosphoribosyltransferase	902.982	880.722	780.451	622.034	702.237	668.215		749.057	933.653	789.171	776.479	742.697	717.396		665.525	693.832	651.319	693.059	722.666	751.283
1640329_s_at	CG6391-RA	Aps	39226	Aps	1463.24	1500.97	1792.14	1668.22	1699.93	1652.43		1770.6	1267.46	1612.38	1481.79	1437.97	1825.9		1496.68	1599.44	1826.62	1551.51	1938.03	2008.64
1625844_s_at	CG5393-RB	apt	37734	tracheae defective	125.951	129.708	106.667	115.15	100.138	95.9735		120.694	117.79	153.395	118.745	113.928	121.675		107.667	123.687	109.168	118.895	86.7592	105.204
1631027_at	CG10571-RA	ara	39439	iroquois	46.4587	79.4196	63.6287	90.9547	97.4926	72.4571		33.5148	75.9862	73.0576	86.9151	46.181	89.0856		67.3878	77.197	73.7067	98.0422	60.281	106.644
1641111_s_at	CG2139-RD	aralar1	43616	aralar1	570.628	499.741	537.236	415.612	464.929	517.106		503.21	375.952	457.313	421.148	578.82	622.041		543.033	541.495	398.375	545.752	571.102	516.749
1639180_at	CG12505-RA	Arc1	36595	Arc1	6613.73	5774.75	4667.11	5816.72	5535.33	6366.85		4341.6	6920.67	4914.2	6102.65	5901.76	4398.52		5866.32	4941.34	4811.57	6024.17	4928.89	4731.89
1632639_at	CG13941-RA	Arc2	36597	CG13941	277.165	236.005	215.576	185.981	198.609	136.161		184.895	301.067	241.29	189.41	205.434	219.65		132.855	262.814	310.727	219.281	165.516	162.561
1640900_at	CG4703-RA	Arc42	42364	Arc42	1766.43	1332.01	1228.88	992.134	1528.95	1220.22		1351.94	1432.49	1269.35	1603.87	1488.29	1472.25		1530.91	1067.56	1084.58	1415.21	1387.96	1222.93
1636770_at	CG5972-RA	Arc-p20	33864	p20 subunit of Arp2/3	2229.48	2151.95	1859.48	1840.09	2043.8	1838.42		1718.17	1953.66	2043.74	1903.72	2048.7	1646.93		1790.48	1750.97	1760.4	1739.88	1597.23	1560.64
1623402_at	CG10954-RA	Arc-p34	35311	Arc-p34	1181.99	1156.92	1133.54	1025.11	1160.85	1162.71		1109.22	1158.67	1114.26	1030.56	1044.48	1022.15		914.029	1017.56	1471.04	1138.47	1111.35	1082.42
1627834_a_at	CG31762-RD	aret	34648	bruno	1982.26	2049.55	1782.2	1711.12	1410.09	1316.93		1501.87	1799.48	1602.11	1600.81	1782.12	1272.15		1805.69	1382.89	1153.07	1385.92	1693.89	1533.69
1625076_at	CG31762-RD	aret	34648	bruno	2108.84	2132.34	1944.13	1917.24	1571.08	1511.45		1899.14	1930.71	1824.37	1824.65	1790.67	1615.39		1697.81	1755.14	1323.61	1571.03	2097.11	1965.58
1624693_at	CG11027-RA	Arf102F	43823	ADP ribosylation factor II	2951.84	3495.27	3290.82	3189.33	3455.38	4125.09		3005.9	3248.22	3307.21	3008.25	2719.9	2964.68		2734.11	3559.64	5191.79	3682.51	2997.58	3082.08
1624208_s_at	CG8156-RD	Arf51F	36699	ADP ribosylation factor III	1238.71	1283.35	1695.1	1605.95	1270.07	1557.88		1830.87	1205.61	1589.17	1526.86	1293.46	1722.59		1053.88	1453.84	2021.54	1621.12	1945.86	2051.21
1636130_at	CG6025-RA	Arf72A	39745	Arflike at 72A	1296.98	1265.92	1295.43	1192.07	1308.66	1307.57		1246.01	1359.16	1145.15	1132.78	1188.99	1166.89		1134.68	1203.58	1796.29	1262.03	1107.68	1121.53
1624231_s_at	CG8385-RB	Arf79F	40506	ADP-ribosylation factor 1	3881.12	4256.83	5284.02	4127.8	5201.01	5152.25		5128.88	4558.2	4754.99	4861.57	4328.77	5219.29		5165.67	4371.8	7196.15	5025.07	5104.8	5139.95
1641687_at	CG7435-RA	Arf84F	40993	arflike-2	827.655	737.913	667.074	682.502	732.816	590.585		644.828	703.15	728.873	580.496	662.355	593.906		666.024	687.685	665.069	678.862	580.013	580.831
1625633_a_at	CG32031-RA	Argk	39041	insect intestinal mucin iim22	17165.5	14637.4	14563	11431.8	12782.3	17370.9		15214.4	12627.2	13561.9	13183.1	14300.2	13971.8		15912.1	12093.1	11611.2	11991	12806	13556.4
1641578_at	CG4531-RA	argos	39833	argos	230.727	272.676	351.646	272.205	227.366	205.249		325.866	404.917	335.634	224.031	248.538	230.02		241.625	400.252	477.12	269.717	263.499	225.05
1628016_s_at	CG5659-RA	ari-1	32796	Ariadne-1	154.722	151.14	282.285	302.688	228.26	208.803		281.481	277.362	266.172	269.758	272.585	368.906		177.223	224.281	248.194	311.467	283.974	321.998
1625556_at	CG5709-RA	ari-2	37542	ariadne-2	812.726	796.408	931.976	807.537	907.238	812.048		932.834	841.823	841.436	929.713	902.888	882.323		828.566	889.281	958.326	959.397	850.31	880.212
1638709_at	CG6829-RB	Ark	36914	Apaf-1 related killer	483.264	480.263	447.834	581.55	410.127	489.158		445.98	426.566	464.137	411.236	428.798	412.17		489.844	471.228	511.133	402.48	429.416	380.651
1629020_s_at	CG11579-RD	arm	31151	Armadillo	3341.16	3446.11	3535.63	3737.51	3539.97	3666.66		3017.55	3565.32	3381.07	3352.97	3264.99	3223.16		3893.23	3216.99	3334.93	3069.22	3166.16	3214.74
1623907_at	CG11513-RA	armi	38427	armitage	167.922	104.035	136.463	80.1935	136.082	117.44		115.664	97.259	57.4457	100.213	80.466	91.8824		95.6521	102.249	145.27	106.568	75.4129	83.7792
1636320_at	CG12235-RA	Arp11	32969	Arp11	736.091	690.485	688.801	792.027	787.716	647.41		630.344	700.344	709.497	685.897	736.084	581.565		714.176	687.052	652.136	633.993	637.843	658.82
1631049_at	CG9901-RA	Arp14D	32623	Actin-related protein 14D	338.037	304.411	360.287	267.845	337.158	259.856		375.875	369.48	391.877	344.234	263.207	334.833		271.262	306.954	357.224	349.937	343.588	255.627
1622928_at	CG7940-RA	Arp5	42173	CG7940	368.098	370.151	359.939	457.926	367.866	393.782		285.782	348.428	365.58	377.754	365.791	323.172		315.06	318.983	337.742	413.28	352.948	341.649
1623716_at	CG7558-RA	Arp66B	38898	Actin-related protein 66B	800.408	917.202	999.252	866.38	1066.08	904.161		1019.36	1044.1	969.898	881.468	924.591	1089.79		792.197	828.542	1195.09	1008.4	810.096	804.17
1632638_at	CG7846-RA	Arp8	32769	CG7846	272.614	279.567	271.04	313.153	301.16	229.901		245.399	250.707	271.078	268.472	277.487	258.19		251.375	243.196	322.534	258.057	256.833	248.504
1639121_at	CG6174-RA	Arp87C	41566	gridlock	3215.06	3378.88	3139.88	2972.15	3133.5	3073.32		2796.37	3198.07	3100.35	3082.55	3115.16	2947.3		2644.3	2828.27	3179.92	3102.77	2805.51	2891.89
1626556_at	CG4560-RB	Arpc3A	41917	Arpc3A	116.599	149.069	137.355	134.891	166.849	130.178		144.475	166.857	134.102	149.16	157.815	141.941		163.238	173.194	195.423	130.72	120.262	168.43
1638092_a_at	CG4560-RB	Arpc3A	41917	Arpc3A	433.357	513.86	494.127	483.005	522.071	418.138		513.116	643.239	565.656	513.432	501.369	470.018		469.654	528.7	559.857	442.213	455.566	403.114
1623961_at	CG8936-RA	Arpc3B	32696	Arpc3B	124.388	92.7559	79.6619	78.2219	65.9586	96.453		64.5741	119.752	80.7569	83.1002	138.519	87.188		87.7537	67.884	82.352	86.3893	84.205	75.654
1634211_at	CG5912-RA	arr	44279	LDLR-like	445.855	436.892	595.645	408.216	426.281	403.612		625.581	529.924	458.567	516.813	475.441	579.316		695.979	504.978	579.092	467.577	571.43	673.212
1636163_at	CG5711-RA	Arr1	35078	arrestin	45022.2	50025.8	46772	36979	38303.2	53932.6		43300.2	44547.9	46099.2	47270	41965.3	43400.2		56897.2	46270.8	47803	50714.7	41749.5	41339.6
1632111_at	CG5962-RA	Arr2	38993	arrestin	79534.6	88213.4	70655.4	84833.1	80293.1	102772		66521.4	76226.8	75713.6	75778.6	77574.8	73423.1		86186.8	73744.6	70958.5	79350.8	70016.3	71900.2
1632383_at	CG6554-RA	Art1	41295	Arginine methyltransferase 1	842.06	799.636	807.676	788.053	904.29	827.401		759.995	749.872	873.186	687.162	672.181	706.411		582.609	903.334	1712.57	751.867	645.507	608.544
1627778_a_at	CG6563-RA	Art3	41837	Arginine methyltransferase 3	246.904	268.492	198.656	229.223	269.381	248.002		179.836	151.785	243.359	181.939	222.156	140.809		107.943	353.322	458.996	191.546	138.172	142.627
1636745_at	CG5358-RA	Art4	41219	Arginine methyltransferase 4	156.142	167.675	146.815	197.774	122.486	170.857		159.547	163.161	137.125	164.014	139.709	158.98		137.045	138.473	266.551	195.571	174.052	178.282
1632151_at	CG9882-RA	Art7	37664	Arginine methyltransferase 7	255.773	357.389	216.325	307.448	310.17	232.676		182.34	210.074	202.561	210.756	217.542	200.124		204.906	199.506	184.524	215.93	226.809	210.367
1627995_at	CG16840-RA	Art8	34528	Arginine methyltransferase 8	215.605	249.91	242.775	248.828	265.798	289.069		180.507	235.973	285.56	180.38	164.361	197.549		196.575	555.999	552.024	174.648	159.608	136.004
1629387_s_at	CG4276-RD	aru	33268	arouser	888.092	1120.2	886.348	1035.96	700.858	768.819		831.833	1114.5	850.56	912.96	965.964	878.735		1012.59	966.291	743.053	888.846	769.071	849.338
1627955_a_at	CG11533-RA	Asator	43794	Asator	2356.46	2227	3073.5	2508.2	2422.21	2707.64		3224.51	2661.31	2755.59	2694.51	2643.47	3139.54		3299.83	3128.67	3277.41	3123.73	3142.85	3229.01
1635537_at	CG9383-RA	asf1	40141	anti-silencing factor 1	192.257	181.24	170.075	175.517	180.122	178.514		131.598	188.61	156.857	155.7	142.585	165.241		148.655	199.883	199.129	145.336	155.049	159.605
1629321_at	CG8887-RA	ash1	40133	discs absent, small, or homeotic	73.9678	74.5515	120.703	100.678	113.178	79.7463		103.517	100.883	91.8055	62.2145	83.4644	88.5543		142.238	116.891	75.122	90.5675	124.773	120.026
1635128_a_at	CG6677-RA	ash2	42936	many abnormal discs	773.162	761.122	783.884	862.378	856.709	873.529		837.979	859.275	849.615	893.359	883.226	906.265		1216.84	914.361	812.346	876.331	716.828	816.796
1625999_at	CG2919-RA	asl	40682	star dust	62.3952	101.546	67.5761	89.4906	104.116	80.2821		65.9587	111.383	104.437	100.834	107.737	106.754		96.84	98.9714	41.9871	96.6804	79.8356	85.0375
1633765_at	S.C3L002672	asparagine-synthetase	2768965	asparagine synthetase	1081.25	1417	1027.29	733.364	650.844	757.142		828.778	489.196	797.785	586.068	358.421	393.164		304.008	1200.77	1171.26	816.725	400.521	568.235
1625600_a_at	CG8421-RE	Asph	36778	Aspartyl beta-hydroxylase	150.676	145.101	122.568	120.243	84.6237	98.5833		85.5103	116.115	95.5879	134.757	113.393	73.5183		138.121	119.935	66.9675	127.967	141.722	128.034
1629597_a_at	CG8421-RB	Asph	36778	Aspartyl beta-hydroxylase	1339.14	1306.36	1262.02	1379.14	1277.96	1279.23		1024.83	1061.15	1225.86	1103.25	1145.44	1110.87		1078.8	1193.16	1305.36	1266.1	1188.55	1287.85
1631216_a_at	CG18375-RA	ASPP	37422	Ankyrin-repeat, SH3-domain and Proline-rich-region containing Protein	243.554	313.243	286.448	345.603	251.289	279.419		324.409	268.334	363.073	250.703	305.211	309.383		355.836	416.997	331.619	286.353	420.247	428.516
1629039_at	CG13533-RA	asrij	37637	asrij	696.638	740.188	568.355	731.237	703.178	576.168		540.799	584.152	685.852	677.375	663.52	531.69		531.297	556.015	660.754	683.136	633.594	532.988
1632752_at	CG13633-RA	Ast	42947	drostatin-A4	1524.57	1697.68	1485.49	1454.16	1456.88	1270.66		1325.8	1247.47	1531.14	1580.43	1563.1	1426.87		1517.49	1642.96	1663.42	1614.91	1644.59	1706.29
1631268_at	CG4426-RA	ast	33282	Star-recessive	257.317	237.386	149.066	279.489	173.192	176.551		128.432	167.557	198.79	162.06	202.684	131.376		160.232	239.203	207.693	179.817	155.046	166.412
1634436_at	CG14919-RA	Ast-C	34537	drostatin-C	4263.81	4426.63	4822.88	4162.63	4353.51	4594.82		4930.57	4035.25	4927.75	4331.29	4705.1	4709.76		5151.62	4919.08	4899.25	4717.4	4967.25	4764.08
1631297_at	CG6814-RA	asun	41971	asunder	100.264	81.4908	87.3967	98.6666	105.445	43.1692		85.3609	78.9857	81.838	81.6811	84.7764	73.6816		109.866	85.5866	104.298	80.017	82.3945	88.1936
1624022_at	CG9200-RA	Atac1	33977	CG9200	94.3315	110.427	78.3345	120.375	88.3596	85.081		71.179	71.655	110.587	71.7597	97.3193	80.345		55.0548	112.545	89.5404	81.6517	76.1231	107.383
1637859_at	CG40145-RC	ATbp	5740592	(A+T)-stretch binding protein	126.133	151.415	110.212	127.623	163.904	172.901		134.956	141.68	140.938	124.977	145.001	150.594		112.172	143.722	154.364	162.164	163.468	136.44
1625590_a_at	CG9204-RA	Ate1	37288	Ate1	962.745	706.886	808.847	721.581	828.582	844.717		716.956	718.304	555.062	716.833	945.899	889.95		480.484	822.924	967.632	712.713	944.529	813.179
1629559_s_at	CG2969-RA	Atet	33636	ABC transporter expressed in trachea	627.571	688.597	727.988	809.259	633.1	585.506		643.312	551.835	581.638	598.2	581.276	665.902		770.225	806.291	549.809	678.684	632.951	674.971
1636451_a_at	CG30420-RA	Atf-2	37978	Activating transcription factor-2	465.296	460.208	682.915	481.967	370.363	413.574		625.663	412.138	536.864	392.202	372.596	388.326		779.717	660.02	487.752	486.608	434.962	427.098
1637792_at	CG11405-RA	Atf3	43867	A3-3	1389.18	1318.46	1496.03	1259.58	1314.04	1347.6		1334.67	1428.94	1778.28	1327.3	1461.95	1385.73		1282.8	1792.13	1486.15	1319.28	1394.85	1316.98
1641747_s_at	CG3136-RA	Atf6	35480	CG3136	1107.02	1093.62	1357.94	1249.92	1078.55	1102.68		1298.53	1233.41	1230.09	1146.68	1167.84	1458.36		1128.49	1046.66	1330.3	1140.59	1294.97	1363.71
1627886_at	CG10967-RA	Atg1	39454	Autophagy-specific gene 1	1546.64	1519.98	1701.78	2044.98	1937.47	1864.12		1728.71	1346.22	1537.6	1711.21	1783.38	1830.48		2304.36	1690.91	1674.46	1726.63	1864.35	1679.55
1633586_at	CG10861-RA	Atg12	39383	Autophagy-specific gene 12	1005.68	1093.06	948.148	1173.9	863.82	924.616		897.407	918.874	1004.29	922.192	961.234	953.217		961.833	1129.36	1163.33	1124.97	1019.54	1001.25
1635910_at	CG7331-RA	Atg13	40998	Autophagy-specific gene 13	1182.26	991.188	1044.88	1088.52	1479.4	939.378		1064.9	1203.98	1071.99	1248.19	1155.35	1217.78		1370.25	1015.31	921.37	1020.01	1378.71	1151.46
1639602_s_at	CG7986-RA	Atg18	38913	Autophagy-specific gene 18	1239.56	1250.31	1270.87	1882.96	1617.28	1330.8		1340.46	1590.63	1287.92	1454.98	1363.51	1320.22		2145.07	1255.89	1101.23	1428.85	1338.2	1361.34
1632297_at	CG1241-RA	Atg2	38344	Autophagy-specific gene 2	997.285	941.307	931.528	1610.88	1082.37	830.255		932.414	1210.54	844.791	1099.47	1019.28	968.256		1304.01	1279.76	697.019	1004.05	971.523	1013.2
1641676_at	CG4428-RA	Atg4	33283	Autophagy-specific gene 4	1432.8	1612.67	1187.17	2200.33	1522.71	1410.69		1099.64	1520.88	1157.1	1028.08	1137.01	1088.1		1721.9	1708.07	1009.21	1118.36	1151.05	1059
1641621_at	CG1643-RA	Atg5	31666	Autophagy-specific gene 5	166.478	228.698	273.294	218.02	297.704	237.595		308.071	298.34	223.327	266.663	204.797	263.258		285.666	242.009	331.463	291.07	308.452	276.796
1636499_at	CG5429-RA	Atg6	42850	Autophagy-specific gene 6	469.74	469.278	593.213	584.065	558.864	485.703		593.594	682.754	518.135	614.494	567.649	695.58		644.773	767.865	612.781	559.921	640.012	628.067
1637240_a_at	CG5489-RB	Atg7	37141	Autophagy-specific gene 7	284.068	285.875	223.182	306.256	393.313	274.512		297.478	312.946	277.485	272.515	251.557	280.369		238.681	271.583	313.261	192.066	237.297	280.646
1639467_at	CG32672-RA	Atg8a	32001	Autophagy-specific gene 8a	17464.9	17134.3	16501.9	20957.4	17728.2	17639		16234.2	20513.4	16810.8	18923.9	18590.4	16287.6		24842.3	23615.8	14382.5	17378.2	18410.9	17676.7
1626033_at	CG3615-RA	Atg9	36821	Autophagy-specific gene 9	714.3	650.06	515.723	917.053	709.131	627.717		513.508	811.08	618.016	691.448	722.156	618.268		880.883	596.316	396.156	644.08	642.431	586.389
1638513_s_at	CG6668-RA	atl	42934	D-atlastin	4813.38	5430.12	4992.72	5046.51	5286.04	5164.64		5030.72	5214.09	5097.69	4788.68	5251.52	4727.43		6027.96	4814.91	4365.96	4947.66	5316.86	4990.4
1634647_at	CG2503-RA	atms	40593	antimeros	221.313	291.666	239.857	252.123	281.645	212.258		262.627	232.99	262.462	250.996	307.373	219.844		238.052	226.394	320.082	284.162	257.495	236.102
1626304_at	CG32446-RA	Atox1	326216	CG32446	2316.22	2633.38	3179.73	2230.39	2896.26	3039.45		3174.24	3023.12	2901.3	2714.4	2454.91	3005.27		2581.13	2692.13	3714.14	2973.64	2725.14	2722.21
1634704_at	CG1886-RA	ATP7	32142	ATP7	110.622	147.776	139.465	112.939	150.039	107.508		123.856	121.219	115.107	151.291	128.927	142.767		90.0647	135.199	117.223	109.615	119.99	105.341
1639145_s_at	CG5670-RC	Atpalpha	48971	Na,K ATPase alpha subunit	4911.98	4676.02	6499.97	5390.82	5353.27	7232.16		6942.73	5515.67	6310.03	6285.06	6179.67	6872.25		6425.55	5832.4	6051.51	6712.72	6176.43	6199.28
1625719_at	CG5670-RD	Atpalpha	48971	Na,K ATPase alpha subunit	17899.2	19171	19036	19102.6	18441.1	25525.3		17689.2	16733.2	18069.9	19442.9	19540.4	17640.3		22263.9	19245	19420.9	20373.2	19737.2	20262.2
1628573_a_at	CG8189-RA	ATPsyn-b	39143	Fo-ATP synthase subunit b	16101.4	15191.6	12429	13429.6	14208.4	16034.4		12636.7	12496.4	14323.9	14676.7	16203.4	13278.3		14669.4	11230.7	11153.6	13943.1	13894.9	13342.1
1630984_at	CG11154-RA	ATPsyn-beta	43829	H+-ATPase beta subunit	5574.7	5338.6	5647.22	5753.1	5003.77	6649.13		5297.23	4692.25	5611.87	6809.8	6715.25	6598.09		4398.65	5325.44	5761.44	5632.99	7786.9	7690.58
1633673_a_at	CG11154-RB	ATPsyn-beta	43829	H+-ATPase beta subunit	5625.64	5257.95	8003.66	5299.09	7511.95	6878.56		9498.13	6158.69	7058.02	8323.61	8051.61	11756.7		7601.18	6727.4	8157.43	7715.27	7599.6	7901.32
1627018_s_at	CG7610-RA	ATPsyn-gamma	43507	F1ATP synthase	8634.2	7258.2	6529.31	7217.18	6664.84	7927.07		6639.89	6460.4	6961.6	7330.13	7990.69	7402.74		6518.19	5933.58	5555.35	6625.43	6630.78	6862.29
1632838_at	CG7610-RC	ATPsyn-gamma	43507	F1ATP synthase	11807	12176.7	9467.15	11103.4	9495.72	12002.5		8734.5	8430.19	9608.73	11189.6	11394.2	9872.93		11650	9263.84	8296.5	10351.4	12058	11809.7
1625124_at	CG10146-RA	AttA	36636	attacin	398.095	291.163	400.173	2464.14	3156.21	300.944		702.467	1499.85	771.916	420.763	1322.13	1137.77		1015.98	3706.27	1775.36	423.764	2803.58	3030.39
1641419_at	CG4740-RA	AttC	36484	attacin	6571.18	1349.29	2241.23	5588.15	22795.7	1479.22		7419.56	19782.8	3817.48	6067.32	8458.23	8781.53		8272.22	26671	12877.9	7518.51	21724	19739.6
1630079_at	CG1433-RA	Atu	40684	Another transcription unit	361.263	334.317	267.636	381.64	367.897	329.373		262.705	310.459	258.614	318.018	338.008	244.531		297.369	291.5	322.09	319.897	285.557	271.629
1640968_a_at	CG5166-RB	Atx2	41883	dAtaxin-2	6069.92	5956.98	5520.4	5921.73	5831.23	5898.42		5039.09	4981.76	5396.97	5267.7	5303.39	4513.76		5487.98	5303.13	4972.64	5421.78	5074.29	5005.72
1635143_at	CG6877-RA	Aut1	40044	Autophagy-specific gene 3	1794.52	1710.82	1681.43	1558.1	1902.9	1539.2		1809.33	2014.42	1672.87	1994.01	1941.05	2000.43		1609.19	1561.28	1587.66	1869.33	1805.25	1713.71
1630721_s_at	CG1107-RA	aux	40527	auxilin	1389.58	1401.69	1470.34	1501.42	1426.32	1524.97		1505.01	1402.81	1496.49	1372.98	1414.1	1456.11		1171.91	1594.1	1745.72	1603.98	1611.62	1509.98
1636929_at	CG30476-RA	ave	246638	aveugle	366.905	339.467	294.734	336.394	294.36	332.656		301.956	286.327	312.297	322.169	315.402	304.405		313.834	304.139	335.044	339.989	307.831	335.64
1637980_at	CG2210-RA	awd	43739	killer of prune	18208.3	17376	13876.2	11794.2	14462	15722.9		12111.2	12114.8	12059.7	13075.2	12065.5	11327.3		11364.8	10755.3	16409	16382.3	13101.6	11421.9
1639545_a_at	CG1072-RA	Awh	38451	arrowhead	159.062	162.121	172.729	163.624	162.889	196.204		192.297	121.845	193.047	200.205	119.832	171.025		181.875	213.237	164.966	158.268	165.257	219.043
1632134_s_at	CG7926-RA	Axn	43565	D-axin	486.437	568.002	593.483	655.742	622.909	567.227		631.194	564.212	628.201	599.646	642.538	679.531		585.282	669.837	754.327	659.257	695.456	728.154
1640260_at	CG9703-RA	Axs	32645	Aberrant X segregation	170.972	168.21	187.823	200.817	172.656	145.742		166.531	168.657	181.656	186.907	179.835	161.532		199.687	176.937	166.582	168.282	139.751	149.458
1623975_at	CG1605-RA	az2	35682	Zinc finger protein 43C	177.353	113.028	175.826	213.573	228.014	160.011		178.924	175.575	212.186	189.495	193.903	235.264		228.921	232.948	242.601	209.466	171.097	179.159
1640736_at	CG7811-RA	b	34791	black	2854.21	2992.53	2905.37	1841.94	2649.12	3435.8		2635.67	2384.1	3818.04	4111.17	3280.23	2813.7		2635.02	2123.72	3854.3	4595.32	2697.81	3079.49
1639566_s_at	CG9239-RA	B4	34767	B4	1376.07	1216.63	1639.39	1051.35	1527.42	1663.27		2190.3	1068.62	1170.79	1272.32	1747.83	1869.94		1599.95	1485.52	1758.61	1466.96	1935.19	1849.77
1632447_at	CG10851-RD	B52	41670	Serine/arginine rich protein 55	163.004	114.057	89.0914	179.921	138.162	126.981		99.743	96.6486	125.396	182.181	146.925	96.7935		139.538	118.165	88.343	144.846	198.358	142.958
1624547_s_at	CG10851-RD	B52	41670	Serine/arginine rich protein 55	404.343	533.938	597.149	668.159	557.442	538.905		545.607	515.033	514.635	586.131	507.221	584.785		524.726	520.268	536.91	507.945	496.37	452.343
1633821_at	CG10851-RB	B52	41670	Serine/arginine rich protein 55	768.953	854.154	813.567	1053.13	896.454	905.042		616.344	625.02	790.63	809.645	711.482	654.947		704.34	705.973	876.336	783.464	687.068	660.256
1628399_s_at	CG10851-RA	B52	41670	Serine/arginine rich protein 55	5331.33	5951.46	6016.24	7210.75	5600.97	6221.2		5984.32	5305.77	5279.49	5854.67	5031.38	5480.61		5303.35	5504.69	7042.55	5996.39	5051.09	5252.22
1623466_at	CG9097-RB	bab1	38116	bric-a-brac	201.799	153.781	196.172	214.521	218.751	188.337		156.691	150.377	207.38	174.059	220.738	165.002		153.418	214.677	162.084	229.977	187.645	188.417
1624060_at	CG9102-RA	bab2	44254	bric-a-brac	845.602	954.554	1236.03	956.816	987.751	973.132		1259.58	1036.83	1113.2	943.55	889.245	1291.85		1237.68	1316.52	1293.27	988.639	954.519	1065.73
1623424_a_at	CG8224-RB	babo	35900	Activin A receptor 45A	231.456	218.439	433.273	290.913	282.298	362.652		399.332	309.361	325.651	280.562	313.189	460.747		307.541	431.172	418.285	413.791	387.471	483.717
1628610_at	CG7380-RA	baf	34095	CG7380	2221.47	2327.54	2018.28	1732.22	2170.93	2228.87		2240.31	2079.38	2135.28	1742.7	1675.8	1545.09		1944.78	1953.1	2278.2	1901.77	1545.49	1414.91
1631909_at	CG11785-RA	bai	42996	baiser	4143.92	5468.99	4189.05	4203.47	4400.57	4918.05		3481.77	4339.98	4145.05	3894.4	3808.98	3428.61		3780.58	2944.82	5216.46	4566.67	3782.55	3316.85
1637773_s_at	CG3971-RA	Baldspot	39860	baldspot	2512.25	2766.09	2697.36	2137.3	2545.67	2801.76		2598.61	2197.08	2507.06	2342.8	2517.15	2598.9		2420.18	3263.12	2431.43	2467.96	3069.05	2987.02
1638673_at	CG12532-RA	Bap	32987	beta-adaptin	2684.53	2605.49	2611.16	2506.54	2646.38	2661.88		2356.66	2423.28	2380.79	2469.48	2372.44	2462.94		2130.92	2415.16	2829.09	2547.21	2385.22	2328.53
1628423_at	CG3274-RA	Bap170	35560	Brahma associated protein 170kD	446.298	459.708	358.04	561.886	434.684	389.7		340.508	369.299	441.018	400.305	405.992	336.165		339.364	395.911	391.52	442.183	381.302	360.566
1623387_at	CG6546-RA	Bap55	36956	BRM-associated protein 55	450.932	466.485	414.556	430.148	488.683	400.517		405.861	425.113	436.222	489.859	456.209	366.836		287.898	313.7	598.081	480.225	430.068	373.152
1634157_at	CG4303-RA	Bap60	32268	brahma associated protein 60 kDa	488.194	513.958	396.209	565.133	400.799	491.437		315.891	335.794	469.382	351.272	430.818	357.214		275.777	364.53	407.942	392.022	372.749	380.25
1627999_s_at	CG10726-RA	barr	35287	barren	230.217	145.157	161.569	182.598	204.3	199.308		169.277	224.785	146.322	173.661	206.038	253.408		199.35	196.474	179.081	177.769	208.311	175.46
1629227_at	CG5055-RA	baz	32703	Bazooka	286.598	379.602	531.586	346.215	355.438	299.951		489.849	443.243	412.665	410.967	371.639	464.515		483.188	439.121	481.757	390.597	322.878	440.488
1641000_a_at	CG6016-RB	bbc	36496	CG6016	1996.2	2341.32	2603.06	2417.87	2414.64	2383.46		2254.25	2245.29	2356.78	2570.23	2237.07	2215.02		2196.15	2505.3	3572.64	2652.91	2270.36	2166.27
1636947_at	CG9598-RA	bbg	39583	CG9587	650.666	477.58	690.333	462.967	515.672	547.062		969.858	668.581	678.829	881.778	814.641	951.576		815.648	495.907	465.978	789.229	983.1	843.465
1633664_at	CG4867-RA	bc10	38628	bc10	375.529	408.822	462.188	461.26	378.11	389.063		442.119	408.699	446.562	419.202	438.223	429.289		374.601	554.037	417.527	409.447	476.611	471.771
1632057_at	CG14001-RA	bchs	33819	beached	450.016	425.754	599.494	593.112	634.416	480.189		667.938	617.503	564.509	548.589	571.468	661.636		832.437	659.107	640.22	561.215	556.829	653.824
1628956_at	CG17252-RA	BCL7-like	31890	BCL7-like	140.426	197.052	226.947	205.017	182.473	184.154		195.179	177.598	202.419	213.93	163.221	221.507		161.172	200.478	241.929	184.711	207.576	245.073
1630672_at	CG3717-RA	bcn92	31186	bcn92	909.52	1024.53	1009.52	907.265	891.513	961.056		1043.09	880.903	979.341	994.518	884.676	1045.89		1151.91	1051	1208.92	1118.92	977.794	922.83
1639040_s_at	CG8291-RA	bdg	36747	CG8291	260.304	211.183	216.12	290.952	202.88	162.5		156.832	201.716	188.175	214.019	193.591	168.996		195.081	164.417	135.505	179.135	163.736	168.044
1624484_a_at	CG10159-RA	BEAF-32	36645	boundary element associated factor	581.108	597.134	721.65	605.688	765.333	625.773		685.471	691.446	655.002	654.732	604.384	691.745		722.425	758.701	772.035	707.993	574.829	619.345
1631378_at	CG4846-RA	beat-Ia	34947	triclops	215.044	201.261	240.076	256.825	246.571	243.721		291.205	227.639	208.04	185.853	214.292	270.048		190.37	231.084	269.086	246.714	281.863	248.474
1630004_at	CG7644-RA	beat-Ib	34939	beaten path Ib	786.252	695.561	754.432	727.668	778.959	650.797		755.549	651.262	725.849	665.851	664.954	727.47		740.587	738.868	812.259	780.121	723.217	733.187
1633489_at	CG4838-RA	beat-Ic	34945	beaten path Ic	182.541	194.687	235.684	250.583	163.477	213.839		169.439	168.748	230.007	209.757	214.6	268.413		128.47	240.408	199.894	246.723	357.457	291.02
1636035_at	CG14334-RA	beat-IIa	42086	beaten path IIa	878.99	884.817	949.668	885.708	946.335	983.436		939.912	601.143	916.816	899.238	853.82	887.097		977.77	927.285	1070.17	960.939	1012.79	986.651
1628993_at	CG4135-RA	beat-IIb	42082	beat-IIb	151.694	139.483	163.503	136.032	148.656	135.846		163.783	123.737	147.624	122.541	146.415	180.319		177.436	159.703	167.461	145.674	140.768	140.276
1626302_at	CG33179-RA	beat-IIIb	35031	beat-IIIb	110.312	79.9986	156.36	136.17	139.329	99.6706		136.572	106.075	127.477	93.4647	113.237	177.893		161.951	126.57	125.183	138.935	158.573	156.736
1625349_at	CG15138-RA	beat-IIIc	35037	beat-IIIc	125.644	155.014	104.527	135.606	135.254	149.315		87.2741	142.865	129.261	170.96	130.239	99.0253		92.0271	115.377	117.206	119.562	114.023	128.409
1633927_a_at	CG15138-RB	beat-IIIc	35037	beat-IIIc	480.448	489.111	356.492	421.093	417.757	375.693		296.698	330.932	439.663	397.435	418.01	261.694		338.2	355.758	310.162	318.64	347.964	323.505
1634725_at	CG10152-RA	beat-IV	42778	beat-IV	841.637	905.299	852.878	1015.8	864.736	882.822		753.218	772.155	933.81	867.165	979.373	789.996		594.97	999.697	949.59	879.797	954.548	879.676
1636074_at	CG31298-RA	beat-Vb	41583	beat-Vb	321.273	304.733	277.97	313.632	296.139	324.998		278.291	279.695	261.163	263.028	338.604	284.118		327.592	323.702	373.631	311.665	303.077	279.504
1641248_at	CG14064-RA	beat-VI	43377	beat-VI	666.31	702.785	660.285	732.251	715.434	569.453		407.146	486.173	554.541	564.102	589.779	438.239		531.052	480.907	426.227	516.82	600.464	520.298
1641256_at	CG7842-RA	beg	39910	bad egg	365.508	297.721	236.191	308.378	237.511	253.406		237.735	294.252	306.065	240.195	292.889	209.592		218.579	226.662	282.562	230.756	229.513	272.27
1640256_at	CG9748-RA	bel	45826	capon	1417.75	1269.97	1323.68	1621.12	1382.52	1169.18		1259.07	1197.26	1445.38	1567.08	1480.2	1034.6		1109.04	1137.3	1143.13	1590.72	1477.38	1205.74
1630196_at	CG18642-RA	Bem46	44441	Bem46	358.929	354.923	428.228	432.073	300.086	426.901		297.027	507.119	556.897	379.286	441.864	499.107		282.4	575.493	633.313	354.012	460.533	553.653
1641279_at	CG18319-RA	ben	32358	bendless	4424.1	4829.59	4200.57	4262.16	3823.73	4024.3		4021.27	3527.13	4444.32	4212.57	4105.11	3915.43		5621.48	4111.95	4022.67	4252.31	5413	5202.96
1627617_at	CG6264-RA	Best1	53431	Bestrophin 1	650.252	583.418	680.566	789.409	608.34	730.805		663.601	844.808	797.33	614.464	666.084	783.51		521.253	666.887	783.243	715.334	794.615	718.052
1634031_at	CG10173-RA	Best2	38727	Bestrophin 2	639.62	653.763	838.267	771.627	751.36	742.8		741.428	657.899	821.305	636.685	763.026	694.772		636.875	699.132	682.567	728.989	943.508	908.951
1637926_s_at	CG14084-RA	Bet1	40094	CG14084	934.659	935.19	866.938	863.759	890.613	926.581		909.129	930.597	884.128	791.004	802.155	760.986		736.072	926.174	966.072	793.941	730.598	694.885
1629088_at	CG3911-RA	Bet3	39090	CG3911	329.693	294.146	394.109	302.975	378.425	351.811		370.267	394.037	362.678	395.477	336.978	427.43		376.404	286.757	391.904	327.304	345.537	349.009
1624380_at	CG1359-RA	Bet5	43590	Bet5	896.66	866.872	851.289	989.12	921.192	836.714		863.245	910.287	821.029	998.356	953.164	878.629		981.185	921.928	880.164	895.018	821.869	909.136
1627139_at	CG8734-RA	beta3GalTII	35848	CG8734	94.7975	109.799	138.528	113.16	129.157	108.646		106.883	112.022	133.946	131.505	109.894	122.899		116.15	111.338	108.546	123.828	106.587	109.677
1638113_at	CG8536-RA	beta4GalNAcTA	36585	beta4GalNAcTA	239.453	265.241	372.299	258.549	326.173	379.495		324.696	269.317	333.939	302.565	348.445	362.071		249.317	435.501	660.327	352.853	363.498	431.274
1637032_at	CG14517-RA	beta4GalNAcTB	43425	beta4GalNAcTB	162.506	160.928	151.757	172.264	156.897	165.234		185.332	161.18	150.051	156.346	161.663	133.281		147.423	137.327	167.031	167.292	187.273	162.594
1632917_at	CG11780-RA	beta4GalT7	42991	glycosaminoglycan galactosyltransferase I	426.342	428.525	389.085	389.597	433.782	384.139		323.111	349.912	382.533	375.743	348.661	304.152		303.779	242.684	446.408	394.277	328.99	314.077
1626340_at	CG6223-RA	betaCop	32820	beta-coatomer protein	1185.81	1145.03	1069.02	1246.52	1155.57	1319.53		950.105	1202.58	987.292	1088.79	1037.08	915.725		857.109	877.965	1347.07	1188.68	943.273	853.327
1635871_at	CG6699-RA	beta'Cop	45757	beta'-coatomer protein	1600.86	1693.81	1522.81	1664.65	1685.36	1868.34		1430.03	1568.41	1460.26	1379.95	1367.26	1400.2		939.92	1227.46	2438.59	1641.16	1409.1	1306.08
1623853_at	CG3469-RA	betaggt-I	33704	type I Geranylgeranyl Transferase	474.807	577.141	604.894	569.158	579.568	557.351		663.139	777.556	768.977	600.02	565.181	672.667		565.646	706.517	721.094	545.811	626.872	538.123
1629084_at	CG18627-RA	betaggt-II	47757	beta subunit of type II geranylgeranyl transferase	1330.67	1252.79	1387.54	1349.64	1453.5	1244.47		1462.66	1477.11	1515.37	1410.36	1308.38	1310.39		1444.81	1446.19	1470.05	1380.39	1176.14	1286.07
1630699_at	CG1762-RA	betaInt-nu	35368	beta[nu] integrin	76.9108	80.5301	67.3664	121.376	104.794	54.8614		62.0657	163.176	107.018	84.6749	106.144	68.2356		59.1937	72.518	72.759	77.1573	105.03	86.8029
1636026_at	CG5870-RA	beta-Spec	32746	beta-Spectrin	5107.21	4688.91	4389.51	5309.87	4680.93	5313.61		4990.66	5362.72	4732.86	5214.91	5488.47	4934.91		6944.71	4857.72	4516.35	5874.02	5352.29	5504.69
1636530_s_at	CG9277-RB	betaTub56D	37238	beta-Tubulin	7033.76	8058.44	5752.2	6408.49	6653.25	5808.95		5101.92	5575.25	6038	5505.16	6653.23	5065.44		4238.65	3728.83	6320.55	6646.15	5493.39	4773.14
1639503_at	CG3401-RA	betaTub60D	37888	beta-tubulin at 60D	363.235	328.046	295.578	273.122	361.608	327.606		291.571	562.404	521.068	409.601	399.907	403.746		196.312	228	333.37	312.778	375.783	316.086
1625885_at	CG4869-RA	betaTub97EF	43359	beta-Tubulin	2626.49	2225.61	2008.55	2077.93	2741.8	2112.73		1615.36	1819.92	1799.58	2057.77	2645.17	1768.17		1598.01	1201.11	1841.98	2367.72	2229.57	1892.48
1630987_at	CG12297-RA	BG4	42594	BG4	207.961	164.184	182.974	188.11	239.067	200.963		163.114	242.979	188.409	193.34	179.685	182.696		158.689	207.753	191.151	168.741	190.408	178.812
1623365_at	CG7959-RA	Bgb	38198	Big brother	672.192	654.751	666.723	658.227	663.101	596.877		719.255	655.843	663.757	715.08	627.357	642.898		631.336	722.396	727.66	705.048	623.93	643.668
1634048_a_at	CG4501-RB	bgm	44117	bubblegum	2657.78	4137.1	3355.82	1202.49	2593.17	4094.87		2833.74	4609.58	1713.77	1049.86	2839.62	3500.91		2347.64	3909.86	1710.04	1340.63	2933.19	3190.54
1636203_at	CG5529-RA	B-H1	32724	Bar-H1	53.5995	93.1089	88.007	78.0022	92.6201	91.6452		71.5207	61.8296	95.8595	95.4684	54.2002	81.0756		81.5739	91.0574	73.9795	82.2955	99.6774	67.9054
1640139_at	CG5488-RA	B-H2	32723	BarH2	111.205	108.547	128.212	124.043	111.03	125.18		127.81	139.232	161.381	128.718	96.9567	121.218		113.224	114.531	113.369	116.707	90.3491	121.868
1623357_at	CG8616-RA	BHD	38793	Birt-Hogg-Dube homolog	284.384	279.564	207.496	258.439	250.782	224.358		153.093	211.296	247.611	227.821	235.59	188.058		158.282	195.315	249.597	226.982	244.381	228.634
1637049_at	CG3578-RA	bi	31379	optomotorblind	826.905	895.088	771.154	769.922	738.62	766.602		681.8	576.011	736.116	651.768	747.557	578.959		649.866	691.327	529.367	634.803	727.411	671.752
1627623_s_at	CG3644-RA	bic	45827	Enhancer of Bicaudal	512.059	591.762	453.658	565.294	553.253	557.723		446.347	510.433	435.533	359.772	524.68	440.942		315.185	497.24	472.87	498.639	509.14	490.841
1630650_at	CG6605-RA	BicD	35051	Bicaudal-D	472.665	519.52	556.18	562.998	457.43	412.498		611.156	503.423	627.252	501.702	497.686	534.317		632.755	579.672	605.186	555.233	582.276	637.622
1626637_a_at	CG1822-RB	bif	32119	bifocal	1703.81	1869.45	1629.85	1665.84	1518.83	1751.84		1565.52	1944.6	1584.92	1512.39	1729.23	1531.67		1742.49	1783.61	1387.81	1538.68	1691.38	1750.24
1628490_at	CG3350-RA	bigmax	43293	bigmax	807.795	676.277	737.615	1110.9	767.813	701.925		708.097	769.644	735.874	802.51	933.703	799.883		1144.01	1137.98	751.04	857.147	760.981	724.214
1640291_at	CG11848-RA	Bili	43019	CG11848	397.49	456.188	546.44	511.301	463.393	456.817		626.005	569.614	601.265	575.648	522.647	742.397		595.762	692.368	756.316	631.865	665.616	735.38
1632565_at	CG6046-RA	Bin1	41965	Sin3A-associated polypeptide p18	655.035	654.204	627.714	649.595	751.966	740.183		582.997	615.739	623.367	619.088	647.56	554.153		703.948	521.512	734.221	681.854	545.56	571.612
1635633_s_at	CG8276-RB	bin3	35552	bicoid-interacting protein 3	1882	2151.11	1597.31	2025.61	1620.12	1639.37		1208.4	1605.32	1693.01	1592.24	1753.63	1158.15		1511.34	1452.34	1183.45	1491.92	1545.13	1398.61
1639746_at	CG7574-RA	bip1	38891	bip1	179.336	172.036	260.768	183.886	212.487	191.205		252.212	226.848	181.807	171.852	187.993	188.886		191.448	251.65	319.536	206.219	247.993	179.64
1639551_at	CG2009-RA	bip2	43793	bip2	2524.06	2850.58	2787.6	3116.66	2856.93	2675.56		2634.65	2648.55	2718.54	2547.39	2732.17	2672.15		2638.85	2718.7	2422.26	3095.26	2893.38	2593.79
1630166_s_at	CG10480-RA	Bj1	38669	CG18640 (Bj1), RCC protein	591.271	606.619	583.659	610.877	529.895	582.908		542.172	484.952	513.912	542.546	533.834	509.638		522.704	543.988	865.744	546.998	567.114	567.113
1627349_at	CG4539-RA	Bka	46032	missing imaginal precursors	454.429	515.629	465.778	435.129	596.577	529.337		310.247	386.632	428.945	391.982	408.779	341.353		282.348	903.982	764.989	458.413	350.796	349.275
1624355_at	CG13425-RB	bl	43862	bancal	1193.22	1186.25	1172.86	1128.1	1144.89	1114.23		1028.98	1005.48	906.227	955.416	1042.55	1014.16		1008.64	881.856	899.642	1067.27	1006.51	988.847
1632541_at	CG5249-RA	Blimp-1	38638	Blimp-1	1156.92	1124.28	972.155	1311.79	1034.7	995.55		950.697	1067.67	1048.91	1123.53	1203.46	817.528		1024.38	810.751	685.339	1067.79	1080.33	958.21
1630798_at	CG30077-RA	blos1	246439	BLOC-1 subunit 1	445.283	491.536	430.599	447.916	453.918	404.308		492.97	462.9	503.276	492.589	464.95	424.162		475.103	527.997	466.175	461.15	404.998	435.359
1628249_at	CG14145-RA	blos2	39234	BLOC-1 subunit 2	502.739	422.845	421.605	430.156	496.666	517.714		403.333	464.938	363.328	441.512	478.257	475.209		444.75	572.256	500.805	469.708	444.052	464.455
1633436_at	CG14149-RA	blos4	39219	BLOC-1 subunit 4	74.9866	107.842	99.7564	105.644	107.685	97.463		74.5991	111.428	105.413	99.2042	89.089	96.6214		74.2366	97.4535	93.1917	84.7484	88.7132	92.96
1626839_s_at	CG3897-RD	blot	39939	bloated tubules	1206.01	1509.54	1533.25	1545.19	1520.71	1504.63		1649.57	1476.08	1685.54	1502.26	1613.2	1551.47		1730.16	1823.94	2056.67	1664.28	1435.35	1431.56
1623594_at	CG1363-RA	blow	35694	blown fuse	405.237	364.765	317.191	289.783	309.39	292.684		308.116	329.064	318.949	308.001	319.158	311.624		369.069	339.615	258.311	255.29	259.102	245.829
1623934_at	CG5268-RA	blp	41937	black pearl	668.869	768.927	688.973	737.234	925.15	612.112		530.604	563.274	710.146	755.308	713.214	580.229		456.275	625.762	770.931	803.409	757.201	692.124
1632655_at	CG6451-RA	blue	39558	bluestreak	222.567	231.539	225.345	311.731	300.815	198.865		215.827	238.943	206.298	240.68	263.652	206.791		243.153	205.932	175.23	230.039	230.219	213.957
1636548_at	CG3612-RA	blw	37617	mitochondrial ATP synthase alpha subunit	24782.5	22974.1	21115.4	21624.5	22392.3	26379.2		19885.4	19456.6	20630.9	22400.9	24465.6	21814.5		25994.4	19033.8	18578.6	23005	22299.3	22455.1
1625825_at	CG6378-RA	BM-40-SPARC	43230	BM-40-SPARC	6406.18	7775.4	6931.53	5252.57	6779.07	6423.03		6480.78	9753.51	7781.79	8330.05	9550.1	7218.33		6685.91	5580.62	5451.52	7640.54	7317.91	6990.35
1627742_at	CG7314-RB	Bmcp	39322	Bmcp	422.908	450.7	469.204	722.66	498.87	412.198		369.253	519.226	485.577	459.539	397.649	467.785		475.511	631.243	513.849	543.381	765.83	516.667
1638414_a_at	CG7314-RA	Bmcp	39322	Bmcp	530.591	711.769	734.543	1090.51	973.328	571.269		592.291	830.942	615.736	915.782	572.847	725.923		686.934	989.041	895.433	881.865	748.862	674.779
1640754_at	CG5295-RA	bmm	39611	CG5295	1786.36	1220.39	3223.01	9837.61	2392.39	1627.42		4351.27	3233.72	2152.75	2807.89	3471.12	2947.36		6807.99	1573.28	1036.76	1583.47	2431.67	3332.38
1632734_s_at	CG7088-RB	bnb	32872	Bangles-n-beads	3789.82	4896.03	5115.12	3836.06	3888.36	3875.44		3857.39	3725.69	5476.61	4451.58	3627.47	3346.06		4028.11	4144.08	5580.85	4799.04	3303.37	3262.78
1627135_at	CG4608-RB	bnl	42356	fibroblast growth factor	153.2	130.46	259.717	149.846	102.044	181.229		207.819	167.674	155.329	175.494	183.229	212.582		188.883	235.359	362.104	242.89	257.581	206.538
1623599_at	CG30498-RA	boca	48986	boca	1004.84	971.797	883.655	889.702	1024.24	974.29		893.098	729.39	914.83	934.758	911.593	816.491		760.412	629.862	1044.76	990.292	843.148	778.187
1639882_at	CG9424-RA	bocksbeutel	41162	bocksbeutel	380.567	399.65	417.748	394.822	372.228	394.118		391.302	437.609	414.013	375.986	366.628	431.074		544.789	445.496	438.958	368.559	340.571	372.097
1628774_a_at	CG32796-RB	boi	31229	CG32796	114.828	116.332	100.248	92.8135	88.7589	93.2224		86.0626	81.6777	86.1648	79.0482	93.6312	103.595		102.561	145.908	100.182	77.7124	91.7268	88.5757
1623274_s_at	CG4760-RC	bol	39049	boule	111.483	105.038	133.537	139.185	146.626	128.918		140.77	107.173	103.664	129.266	163.172	154.741		147.299	131.117	116.058	150.518	185.564	149.792
1624556_s_at	CG4760-RB	bol	39049	boule	212.995	180.337	272.043	254.825	285.98	278.605		283.514	209.745	295.348	248.159	251.652	268.562		299.851	259.496	215.618	252.923	251.921	289.024
1626239_at	CG5206-RA	bon	44235	bonus	1446.73	1647.8	1778.75	1819.6	1746.55	1613.13		1830.59	1807.99	1747.75	1820.63	1785.02	1892.58		1406.33	1948.26	2054.56	1869.12	1739.88	1766.83
1638324_s_at	CG6921-RB	bond	42657	james bond	992.76	995.749	959.461	1100.38	902.816	857.118		1029.59	1170.05	1086.61	1126.32	978.808	1064.39		973.71	958.119	1327.59	1207.61	1092.3	1028.12
1640375_at	CG4207-RA	bonsai	37587	bonsai	1075.14	1216.76	1004.44	1141.68	1249.77	1032.06		856.105	932.271	1043.76	1234.67	1145.21	930.106		898.063	888.844	1068.75	1152.2	1082.8	936.116
1628099_at	CG6815-RA	bor	53565	belphegor	729.568	827.13	683.294	785.999	881.95	662.925		488.147	548.813	688.7	749.514	655.874	540.242		490.004	843.862	1301.57	852.16	664.722	540.855
1628369_at	CG8285-RA	boss	43146	bride of sevenless	1388.33	1199.32	1194.55	1380.8	1302.63	1427.12		1155.46	913.726	1209.63	1140.07	1201.7	1004		1133.13	1189.5	976.048	1043.18	1081.84	1220.59
1636990_at	CG15110-RA	botv	37198	Drosophila Ext-like 3	479.775	429.464	532.333	499.442	479.409	429.371		456.756	502.178	515.691	434.837	418.892	527.715		466.112	441.349	492.938	451.28	533.857	495.974
1627319_at	CG14430-RA	bou	31644	boudin	548.618	599.414	551.308	569.667	581.442	542.238		572.162	648.449	616.301	677.198	650.521	607.364		640.113	517.493	585.785	676.75	609.072	544.685
1635803_s_at	CG10021-RB	bowl	33602	bowel	322.242	376.439	451.078	401.9	410.323	317.624		411.872	394.215	470.46	402.808	349.807	420.015		400.468	413.123	372.851	549.309	460.918	466.524
1635691_at	CG11491-RF	br	44505	broad	233.032	240.707	269.216	273.913	213.855	210.715		230.702	165.026	219.764	192.08	202.009	228.596		224.814	257.429	175.248	221.552	230.415	224.256
1626996_s_at	CG11491-RC	br	44505	broad	300.142	342.649	283.861	400.625	274.009	309.202		223.433	248.267	294.823	295.419	308.3	270.881		225.878	325.391	254.272	288.126	299.991	303.496
1624941_at	CG30169-RA	Brca2	37916	CG30169	211.055	245.419	233.429	229.948	226.698	214.803		215.471	235.754	217.136	227.743	230.766	220.322		215.071	266.364	213.034	209.488	216.514	242.842
1629384_at	CG14514-RA	Brd8	43460	Brd8	154.281	112.469	103.252	193.682	129.543	126.172		91.2853	137.319	116.672	135.911	154.17	111.91		114.159	145.312	107.017	153.148	109.103	139.846
1624301_at	CG10542-RA	Bre1	38652	lethal (3) 01640	440.852	451.651	491.745	500.018	432.497	469.713		376.996	430.282	443.03	456.356	399.045	426.208		350.018	404.73	492.249	406.568	401.881	384.817
1626187_at	CG31256-RA	Brf	42087	Brf	316.614	307.833	296.517	306.783	305.146	284.611		312.687	318.673	342.893	353.338	318.003	334.97		339.622	348.757	347.919	308.753	294.307	271.367
1636831_s_at	CG5942-RC	brm	39744	Complementation group 3.5	1744.69	1765.52	1968.59	1876.48	1770.52	1701.32		1760.19	1805.69	1972.51	1871.75	1971.32	1893.21		1321.68	1873.86	2277.73	2050.83	1841	1861.29
1625107_at	CG4934-RA	brn	31358	Gene B	126.592	113.658	128.356	133.794	156.881	126.929		140.369	129.309	159.543	126.943	115.663	161.067		154.416	148.15	154.668	138.404	125.346	126.612
1636216_at	CG12932-RA	brp	35977	Bruchpilot	534.086	532.121	508.431	535.841	395.56	440.925		398.127	347.257	456.032	451.817	494.546	295.72		401.309	457.133	431.784	416.772	380.607	365.373
1634454_at	CG6303-RA	Bruce	41260	Bruce	394.521	374.541	397.17	441.893	426.293	368.113		355.517	412.348	356.488	352.771	380.96	362.62		444.28	408.28	348.646	432.161	365.72	394.663
1640098_at	CG31132-RA	BRWD3	42898	lethal (3) 05842	370.532	314.034	311.478	327.037	329.341	374.354		330.921	282.41	317.11	356.67	354.065	314.742		323.622	376.269	501.274	326.938	347.032	373.826
1630990_at	CG3411-RA	bs	37890	pruned	347.406	366.125	334.962	337.957	389.799	357.504		337.291	346.268	372.844	349.592	375.795	305.141		359.32	356.964	325.338	395.287	331.073	343.684
1627461_at	CG10302-RA	bsf	35100	bicoid stability factor	948.751	917.231	698.421	869.973	1202.27	716.322		515.753	545.3	771.875	777.033	814.247	582.646		548.018	654.845	805.677	876.692	671.811	679.75
1626798_a_at	CG14025-RA	Bsg25D	33757	Blastoderm-specific gene 25D	1796.62	1612.39	2089.15	2064.52	2090.96	1788.78		2120.99	2092.64	2226.92	1990.86	1926	2201.3		2897.48	2576.5	1965.21	2271.41	2302.49	2368.68
1626404_a_at	CG5680-RC	bsk	44801	Jun kinase	409.478	568.874	881.223	592.665	686.033	685.358		1023.1	774.703	773.225	823.018	714.595	1037.19		833.036	818.926	1124.73	799.793	807.709	874.586
1625533_at	CG5680-RB	bsk	44801	Jun kinase	3403.87	3428.02	4090.26	3765.03	3658.59	4296.24		4171.73	3819.68	3917	4143.48	3781.2	4254.2		3776.7	3940.39	4448.08	4484.06	4174.58	4359.97
1626397_at	CG32019-RA	bt	43814	Projectin	2817.28	3616.46	4069.12	3451.07	3406.1	3722.3		4474.66	3518.34	4001.9	3780.07	3425.11	4245.97		3856.72	3471.49	3132.55	3202.94	3227.13	3692.94
1635904_s_at	CG11494-RA	BtbVII	38376	BTB protein VII	399.572	378.759	439.439	408.912	448.664	419.335		533.971	502.604	471.951	453.648	479.093	512.3		426.854	364.149	406.053	472.835	506.375	454.281
1636265_s_at	CG8049-RB	Btk29A	34132	Btk family kinase at 29A	178.454	216.508	249.042	248.769	215.999	273.451		263.009	262.582	335.944	256.729	248.678	320.369		320.26	281.541	159.859	237.835	348.205	328.436
1624207_at	CG7343-RA	btsz	3346167	bitesize	215.602	211.295	203.97	210.482	201.19	242.338		252.613	205.91	302.038	224.015	249.099	226.588		321.279	224.803	203.633	229.654	221.109	207.571
1637956_s_at	CG12878-RA	btz	43331	barentsz	241.049	291.388	347.291	345.993	240.667	335.867		366.749	321.231	290.602	307.56	387.658	360.93		281.432	367.288	300.207	407.225	346.23	365.538
1623237_at	CG14030-RA	Bub1	33758	CG14030	568.344	584.375	579.225	617.71	565.313	543.892		515.29	745.779	769.174	476.828	557.532	584.699		468.69	715.331	504.626	620.261	542.32	615.411
1637317_at	CG7581-RA	Bub3	43490	Bub3	452.019	454.426	458.208	419.48	498.844	396.103		415.924	485.642	459.067	413.97	386.476	512.017		486.895	365.285	662.995	481.288	442.763	413.181
1623425_at	CG8238-RA	Buffy	36251	48A-E Bcl-2-like	876.766	686.082	592.206	439.849	318.891	438.795		600.413	585.903	555.292	374.189	401.251	326.255		727.047	638.929	501.859	367.201	356.658	331.164
1631003_at	CG31857-RA	bun	34665	bunched	59.8505	42.5969	97.2376	78.8051	47.0768	61.0242		104.783	47.0195	94.2028	97.1128	72.0657	92.786		97.2557	69.5812	67.0336	69.9256	77.5674	100.016
1623436_a_at	CG5461-RC	bun	34665	bunched	3481.7	3236.69	3638.43	3703.95	3645.74	4103.62		3204.18	3462.47	3557.73	4102.3	3628.18	3904.84		2641.19	3544.82	3702.78	4309.82	3497.74	3767.14
1635718_at	CG9242-RA	bur	45830	Enhancer of GMR-sina 2-2	1504.23	1504.21	1436.65	1389.36	1668.92	1543.54		1380.02	1342.84	1246.63	1526.38	1436.19	1385.56		1046.57	1361.82	1295.21	1467.33	1603.6	1457.77
1633387_at	CG32513-RA	bves	33083	bves	217.902	199.896	275.868	236.306	193.689	204.524		273.695	196.29	247.17	219.663	206.121	258.531		227.977	244.839	243.476	253.513	260.195	287.981
1629540_a_at	CG17632-RA	bw	37724	Plum	721.348	756.556	889.36	848.835	920.204	854.386		892.632	742.218	1137.43	1070.12	903.207	827.203		546.972	701.287	1197.23	962.224	756.879	805.447
1625491_at	CG13969-RA	bwa	250736	brain washing	465.622	456.112	498.32	756.559	514.507	537.436		632.365	686.37	544.942	616.745	647.359	660.963		755.604	636.586	496.176	583.978	769.523	638.474
1638358_s_at	S.CX002085	Bx	32846	Beadex	106.06	114.373	101.704	117.928	167.192	133.543		127.037	114.363	105.123	133.002	124.209	102.249		116.609	117.2	79.0562	132.65	112.166	129.125
1624699_s_at	CG6500-RA	Bx	32846	Beadex	527.286	716.914	651.358	1057.84	648.574	757.478		499.61	743.166	879.882	693.959	638.477	778.048		537.144	853.316	727.406	837.801	902.897	994.238
1637100_at	CG8264-RA	Bx42	31840	Ski-interacting protein	480.032	569.696	496.207	603.325	641.566	540.258		540.062	580.438	494.517	534.094	584.891	600.588		661.34	627.213	680.519	616.64	576.171	568.272
1630457_s_at	CR_tc_RE65113	by	41144	tensin	496.957	461.357	581.021	495.108	484.406	561.149		586.927	447.146	528.404	470.848	551.383	616.809		710.226	441.938	502.293	486.241	591.578	685.263
1640145_at	CG1430-RA	bys	31701	bystin	406.118	521.724	421.803	419.178	485.823	401.515		367.788	371.383	397.897	400.2	380.267	331.977		386.017	597.639	669.69	438.148	344.934	342.075
1635664_at	CG13761-RB	Bzd	44554	Buzidau	217.417	235.376	264.266	300.471	248.784	217.696		247.598	282.958	251.098	252.795	259.17	256.843		366.507	344.335	356.135	223.82	249.263	256.013
1632901_s_at	CG17604-RB	c(3)G	47765	crossover suppressor on 3 of Gowan	62.125	79.0888	86.9277	104.804	91.8064	111.942		83.744	80.0348	100.658	102.302	109.087	132.792		67.0815	99.3778	87.6948	118.384	93.8159	101.557
1639771_at	CG12132-RA	c11.1	53436	c11.1	660.549	600.082	676.798	666.888	742.173	512.282		709.65	690.244	732.026	693.285	683.279	741.897		637.349	854.595	893.219	771.781	813.989	582.295
1627616_at	CG12135-RA	c12.1	53435	c12.1	229.218	230.607	233.068	294.602	167.662	262.957		190.731	172.367	217.849	200.939	194.359	230.722		228.902	277.102	262.543	194.585	271.094	219.398
1639233_at	CG12149-RA	c12.2	53434	c12.2	677.899	613.929	525.878	610.669	724.165	569.608		466.627	498.183	488.306	585.896	625.141	450.794		452.786	508.892	472.978	534.048	523.948	548.654
1627589_s_at	CG9520-RB	C1GalTA	34215	core 1 beta1,3-galactosyltransferase	1116.8	1056.91	1206.65	1295.11	1074.9	1087.06		1172.67	1065.72	1148.64	1137.79	1033.73	1267.33		1225.55	1151.87	1350.58	1333.59	1277.78	1288.11
1633115_a_at	CG3126-RA	C3G	31618	C3G	904.79	897.57	1084.36	841.013	870.829	926.281		1051.06	786.055	872.055	831.521	862.869	1006.35		1051.02	979.811	1073.52	927.633	996.078	966.777
1629766_at	CG31037-RA	ca	43518	claret	242.076	275.975	300.448	318.512	316.846	266.073		256.2	219.124	206.113	256.092	264.635	253.085		326.044	312.534	220.16	279.913	220.332	285.707
1640092_a_at	CG4894-RA	Ca-alpha1D	34950	calcium channel alpha-1 subunit	1857.55	1979.44	2372.38	2339.47	2023.49	2203.23		2233.61	1950.93	2066.31	2242.67	2377.24	2381.71		2622.98	2353.38	2229.11	2280.11	2193.43	2356.19
1628331_at	CG6320-RB	Ca-beta	34557	calcium channel beta subunit	594.889	561.781	673.103	790.458	629.338	665.245		638.208	567.202	764.323	675.166	727.376	682.916		642.087	718.233	523.036	815.157	770.033	802.678
1626196_at	CG5809-RA	CaBP1	34976	CaBP1	1446.83	2173.63	1658.93	1736.71	2330.52	4549.5		1350.09	1539.38	1396.32	1251.76	1122.09	1131.6		804.694	1324.89	4097.47	2096.74	1516.85	1181.08
1640614_at	CG1522-RA	cac	32158	cacophony	2056.41	2182.22	2762.83	2877.69	2649.75	2422.7		2831.99	2097.28	2358.9	2723.55	2514.13	2697.63		2808.86	2995.39	3228.76	2809.35	2743.3	2751.2
1629899_at	CG5848-RC	cact	34969	cactus	1237.25	1172.64	1145.56	1521.57	1286.6	1246.8		1114.04	1136.9	1304.86	1235.95	1358.39	1132.17		1240.45	828.543	950.516	1082.5	1277.39	1330.95
1636926_s_at	CG5848-RA	cact	34969	cactus	2102.93	2120.07	1827.21	2442.78	1994.04	1816.29		1854.76	2211.75	1921.71	1955.33	2336.29	2036.56		2968.38	1714.49	1396.67	1857.72	2026.73	2118.28
1634714_at	CG1676-RA	cactin	33043	cactin	475.686	486.212	402.554	544.247	511.853	421.795		348.782	459.793	500.137	485.186	456.03	363.334		356.687	412.249	396.141	462.862	386.277	400.099
1623112_at	CG4509-RB	Cad86C	41302	CG4509	150.729	159.253	111.36	146.456	118.43	95.9601		118.208	77.2435	121.099	148.04	163.865	104.928		129.224	119.313	92.9446	142.242	128.791	144.172
1641575_at	CG6977-RA	Cad87A	41441	Cad87A	629.212	522.387	652.143	559.226	594.343	752.431		736.781	571.276	682.837	666.506	755.293	788.119		694.61	770.988	662.112	780.799	790.519	851.693
1623418_at	CG10244-RA	Cad96Ca	43026	Cad96Ca	466.087	437.663	493.649	423.667	490.62	459.118		563.506	460.979	537.263	457.198	465.343	598.84		661.25	527.401	581.43	462.383	456.338	551.504
1630399_at	CG31009-RA	Cad99C	43528	Cad99C	206.975	235.22	264.226	226.568	175.506	200.969		249.864	204.082	176.343	200.521	156.334	223.776		203.629	221.081	276.104	198.541	198.563	219.463
1633000_a_at	CG7100-RA	CadN	35070	N-cadherin	259.958	386.879	444.027	351.64	345.702	332.432		469.526	290.458	361.526	361.422	351.815	456.692		432.788	371.353	502.693	364.453	410.497	464.179
1626522_at	CG4236-RA	Caf1	41836	Nucleosome remodeling factor	550.262	556.425	624.272	548.435	648.253	531.461		640.543	522.692	625.391	540.086	533.383	506.118		506.961	637.204	702.274	508.491	515.832	535.875
1641342_at	CG12346-RA	cag	36157	cag	460.972	451.715	518.857	505.957	539.057	509.775		418.877	487.847	484.18	450.749	482.438	435.194		393.747	423.653	500.429	487.733	435.613	415.843
1636374_at	CG7820-RA	CAH1	34786	Carbonic anhydrase 1	8884.07	8103.13	7472.42	6356.68	8287.45	10941.2		7982.39	6649.55	8502.22	8670.33	9306.56	7939.18		6493.45	7537.01	7766.62	8452.58	8392.01	7644.2
1625185_at	CG6906-RA	CAH2	39390	Carbonic anhydrase 2	732.551	708.087	730.73	712.215	965.58	945.895		729.018	633.978	736.28	885.292	775.437	1062.66		739.343	728.959	649.221	812.685	883.493	763.519
1629762_at	CG5148-RA	cal1	42065	chromosome alignment defect 1	412.672	458.708	456.289	550.652	469.31	433.323		437.381	433.15	510.618	515.569	451.486	530.626		572.659	604.744	583.155	465.381	554.905	546.599
1628628_at	CG7563-RB	CalpA	37232	Calpain A	280.359	266.475	277.737	308.673	243.761	266.821		306.95	216.309	243.234	220.952	243.231	251.718		289.273	310.991	287.829	191.632	235.776	279.717
1633524_a_at	CG7563-RA	CalpA	37232	Calpain A	323.957	359.771	412.79	450.779	405.264	401.652		467.302	456.375	481.374	420.003	452.008	555.289		401.479	563.722	496.895	397.985	478.202	532.82
1638939_at	CG7563-RA	CalpA	37232	Calpain A	785.1	752.448	954.195	787.152	790.316	842.793		982.903	865.674	963.594	822.346	879.043	1036.79		893.362	1047.42	1002.46	864.079	999.133	989.753
1626967_at	CG8107-RA	CalpB	39165	Calpain B	1436.45	1440.36	1970.14	1570.84	1523.43	1696.18		1788.57	1869.32	1931.16	1600.44	1688.07	2110.81		1407.49	2071.65	2157.93	1727.58	1765.15	1975.4
1640077_at	CG3692-RA	CalpC	32597	Calpain C	136.664	127.638	117.465	119.617	120.509	150.344		139.519	138.717	151.506	128.034	131.358	120.023		129.734	140.041	146.096	110.905	128.37	141.731
1628842_s_at	CG11059-RA	cals	43824	calsyntenin-1	3714.95	4437.08	4956.64	4616.27	3906.51	4962.88		4900.42	4220.26	4923.7	4592.23	4488.93	5150.84		5134.56	4616.52	5693.36	5137.95	5689.82	5977.37
1623234_s_at	CG5685-RA	Calx	42481	Na/Ca-exchange protein	793.977	740.739	941.485	832.025	816.003	875.836		1013.65	764.375	796.157	769.341	881.337	1164.21		871.967	857.176	887.382	819.084	1013.24	1033.92
1623682_a_at	CG8472-RA	Cam	36329	calmodulin	28006	28958.3	25090.5	29069.3	23688.6	34177.5		23472.5	22943.9	24693.5	26213.4	25334.6	24213.3		34628.3	25899.9	23738	25368.9	27684.8	29789.4
1637380_s_at	CG1495-RH	CaMKI	43792	calmodulin-dependent kinase	9226.38	8721.56	10766.3	8650.27	10525.3	10926.3		11727.9	10078.1	8462.64	11440.2	9720.5	12871.3		11420	8116.04	10026.6	10747.5	12316.6	12349.5
1640534_s_at	CG18069-RC	CaMKII	43828	calmodulin-dependent kinase	465.412	666.873	1070.56	779.28	822.363	718.027		1209.06	861.06	1067.62	786.738	958.554	1623.91		837.43	1116	1580.52	1063.62	1398.13	1517.92
1626232_at	CG8809-RA	Camta	35974	Calmodulin-binding transcription activator	260.493	264.493	517.92	447.328	327.009	332.664		487.603	435.282	459.008	551.032	530.728	641.669		701.739	622.001	455.857	561.677	570.747	645.793
1632216_at	CG1455-RA	CanA1	43670	calcineurin	128.26	161.5	139.498	107.837	122.872	128.452		133.372	98.2692	98.0188	112.303	104.887	118.081		86.2402	180.579	136.524	112.092	128.969	143.078
1623931_s_at	CG9819-RA	CanA-14F	8674098	protein phosphatase from PCR fragment D27	74.5712	74.6291	110.922	102.264	87.036	86.3519		65.3136	86.3241	132.649	81.9427	98.7507	136.944		103.145	92.7181	112.89	130.314	109.41	71.9624
1641460_at	CG4209-RA	CanB	44317	Calcineurin B	4521.86	4592.08	4922.17	4664.17	4784.37	4784.3		4959.1	3826.41	4701.18	4610.96	4367.34	4166.98		5718.92	4809.86	5558.28	4874.61	4946.04	4904.86
1627067_at	CG11217-RA	CanB2	46456	Calcineurin B2	1399.31	1593.83	2073.88	1514.12	1974.79	1802.52		2275.45	2114.91	1734.33	1880.4	1786.72	2467.15		2467.4	2251	2511.02	2044.86	1818.44	1898.08
1633353_s_at	CG18408-RI	CAP	36084	CAP	3723.79	4043.46	3829.48	5870.84	4447.33	4547.12		3870.15	3136.58	5265.9	6162.81	5051.11	5455.86		3282.32	4376.78	5008.4	5257.69	6831.57	5994.69
1633527_a_at	CG9802-RA	Cap	32627	Chromosome-associated protein	181.181	194.596	230.598	240.466	234.934	211.063		200.276	244.221	253.367	251.24	237.291	215.156		245.715	271.918	238.3	238.352	223.687	227.401
1641059_at	CG3725-RH	Ca-P60A	49297	organellar-type Ca-ATPase	1232.77	1093.49	977.582	1195.1	1114.26	1091.02		1002.52	925.679	1082.69	893.075	1092.24	832.465		1100.58	1059.45	818.488	986.846	1016.21	950.622
1627044_s_at	CG3725-RG	Ca-P60A	49297	organellar-type Ca-ATPase	4766.94	4009.03	3563.32	2936.62	3478.77	3854.84		3605.75	3225.95	3514.54	3648.03	4169.82	3976.9		3401.5	3102.48	2454.73	3037.03	3590.14	4364.24
1636669_at	CG3725-RA	Ca-P60A	49297	organellar-type Ca-ATPase	7230.54	6373.33	5589.85	3908.5	4348.8	5688.9		5112.84	5090.37	6263.77	6448.14	6773.55	6921.1		5310.59	3953.54	3311.01	4536.67	6393.89	7992.27
1629136_at	CG15520-RA	capa	43541	Drm-myotropin	1135.35	1146.09	1069.38	1382.47	1106.38	1059.79		1125.69	805.551	1133.54	975.987	914.53	1017.73		1524.49	1479.56	1440.23	1306.75	1200.9	1161.28
1629902_at	CG17054-RA	Cap-G	36440	Cap-G	138.415	111.493	89.7745	151.292	117.855	81.9567		94.5468	102.547	140.381	119.206	91.3152	76.5972		121.714	78.6718	145.868	83.9904	105.42	60.1249
1632170_a_at	CG14685-RA	Cap-H2	41289	Chromosome associated protein H2	92.7845	116.496	151.389	118.356	149.095	106.708		142.273	123.741	122.38	97.4476	125.053	134.834		152.415	103.78	156.007	167.619	119.259	112.654
1628675_at	CG40477-RA	Caps	49968	Calcium activated protein for secretion	479.623	440.49	502.525	692.558	554.245	454.6		508.609	513.334	736.366	603.17	716.91	576.39		681.097	548.447	464.643	770.391	707.685	682.291
1631142_a_at	CG18026-RA	Caps	49968	Calcium activated protein for secretion	964.555	1019.57	1307.12	1236.83	955.962	1131.51		1362.71	874.153	1322.08	1166.72	1029.56	1624.87		1107.23	1468.98	1567.99	1235.3	1899.57	1893.65
1638580_at	S.C3L001717	caps	39493	capricious	314.302	224.652	318.995	241.504	285.209	277.692		320.072	298.261	328.088	275.775	351.369	364.643		403.061	310.582	233.644	290.09	327.455	280.512
1637398_a_at	CG3399-RC	capu	33611	cappuccino	469.162	411.859	351.589	465.613	387.953	325.959		375.244	377.306	361.618	334.951	370.905	322.827		292.147	309.209	279.217	346.121	341.634	339.17
1629509_s_at	CG12230-RB	car	32947	carnation	462.551	469.549	476.863	430.735	506.148	428.335		406.441	470.866	476.378	411.299	482.349	449.01		355.491	503.516	504.131	493.604	432.327	455.373
1637053_at	CG13281-RA	Cas	35016	CAS/CSE1 segregation protein	546.291	599.969	594.794	552.517	623.401	566.467		556.35	591.099	553.905	574.636	500.454	485.183		469.52	427.059	785.677	621.698	466.911	474.152
1628985_a_at	CG6703-RB	CASK	42567	Camguk	7166.37	8372.12	8726.65	8167.61	7244.79	8374.37		7568.73	6891.03	7873.85	7908.19	7471.06	7734.01		6973.35	8507.47	7978.45	8338.59	8650.89	8306.85
1639140_at	CG8400-RA	casp	36769	casper	717.034	669.079	792.724	754.648	904.709	874.601		725.568	922.718	736.279	792.56	721.384	830.994		725.389	975.23	885.399	782.203	804.459	748.7
1639480_at	CG6871-RA	Cat	40048	catalase	4989.09	4329.26	4287.97	4121.36	4078.61	3983.52		4883.86	5463.98	4528	4663.91	4514.75	4640.96		5646.98	4551.41	3445.18	4173.82	3901.9	4640.86
1631493_at	CG1548-RA	cathD	45268	cathepsin D	13846.1	11673	12511.1	10866.7	11625.8	13933.7		13490.1	16329.5	12614.3	13498.1	13392.5	12809.1		11891.3	10699.9	9957.92	11440.3	11022.2	11455.4
1627458_at	CG10449-RA	Catsup	48805	Catecholamines up	1818.03	1889.19	1985.28	1699.71	1973.66	2061.84		1872.4	2003.83	1793.88	1805.4	1700.28	1814.76		1538.19	1413.69	2083.17	1952.17	1742.33	1730.92
1624175_at	CG10605-RA	caup	39440	iroquois	86.6019	118.087	98.8551	102.826	106.64	119.743		101.123	120.065	116.292	93.5301	91.6909	123.176		96.4574	133.572	134.397	114.931	92.5979	137.622
1638204_s_at	CG6219-RE	cav	42881	anonymous fast evolving gene IG5	89.517	77.3265	99.7785	106.922	91.5598	100.583		93.4804	112.053	109.856	109.123	79.8044	95.3788		96.5055	140.199	124.666	89.7745	76.0991	69.1163
1634362_a_at	CG3606-RB	caz	32587	cabeza	2001.49	2118.73	2307.63	2311.01	2294.23	2398.05		2375.65	1904.16	1912.91	1916.94	2020.95	2037.18		2080.32	2032.62	2710.58	2073.37	1957.93	1970.43
1625549_at	CG5970-RA	cbc	36494	CG5970	223.222	220.059	223.346	203.76	253.634	181.104		201.156	218.137	236.319	225.032	211.204	267.474		231.367	211.291	220.641	208.089	236.192	209.23
1626708_at	CG7037-RA	Cbl	38961	Cbl	427.568	459.218	678.034	478.107	641.349	517.107		781.017	574.741	658.473	569.872	537.794	713.061		580.712	626.346	806.91	587.435	594.536	608.509
1635580_at	CG7037-RB	Cbl	38961	Cbl	689.204	684.042	704.515	740.479	649.041	608.651		664.706	547.832	646.497	719.025	714.617	624.144		666.874	658.899	694.928	646.547	704.341	714.801
1640246_at	CG12357-RA	Cbp20	42166	cap binding protein 20	833.506	847.697	726.077	733.346	788.866	723.025		725.501	697.594	717.802	719.922	698.452	622.933		541.152	767.519	815.577	717.963	670.226	645.879
1638004_at	CG6702-RA	Cbp53E	36905	calbindin	3104.67	3240.66	4086.93	3090.85	3484.26	3538.58		3987.35	2887.37	3104.03	3191	3297.71	4205.68		4433.67	3877.9	4785.64	3637.18	4056.76	4163.28
1623101_at	CG7035-RB	Cbp80	44409	cap binding protein 80	79.4587	99.2073	106.984	86.9959	65.4054	112.127		69.122	63.4172	92.2532	77.4432	83.4143	75.3257		100.403	78.6465	134.123	106.582	122.495	137.948
1636071_a_at	CG7035-RA	Cbp80	44409	cap binding protein 80	540.755	458.203	503.839	439.665	587.312	490.926		435.177	501.976	515.78	497.175	384.574	448.846		376.875	371.5	611.083	544.073	453.951	381.185
1625589_at	CG4840-RA	cbs	36492	centrosomin's beautiful sister	407.542	490.487	520.187	548.709	437.25	479.746		506.377	486.98	508.7	518.795	513.938	567.188		548.783	611.874	624.187	555.848	544.712	541.482
1623605_a_at	CG4427-RA	cbt	33224	TGF-beta-inducible early gene	3960.72	4360.64	5168.53	3789.44	3253.7	3603.38		4725.55	3042.66	4130.75	4252.92	3419.79	4009.21		3539.22	4796.32	4945	5182.2	4231.02	3309.44
1625700_a_at	CG10536-RA	cbx	47272	crossbronx	748.576	665.085	752.251	857.237	790.864	752.754		800.391	801.18	776.098	754.082	733.078	838.618		865.968	824.929	667.904	762.7	797.779	814.388
1637165_at	CG6022-RA	Cchl	42590	CG6022	1972.06	2269.68	1636.69	2106.11	2147.64	1527.78		1404.63	1628.74	2074.3	2009.38	2027.66	1616.01		1364.04	1556.85	2204.97	1831.2	1779.63	1633.11
1624151_a_at	CG32183-RA	Ccn	39972	Ccn	1225.67	1196.5	1038.46	1190.36	1158.09	1085.7		828.76	886.751	1034.43	894.986	927.636	731.972		803.742	999.759	803.72	939.83	879.766	880
1627698_at	CG17753-RA	CCS	46035	CCS	88.0532	63.1049	65.6642	81.1221	80.7632	60.4907		64.9047	73.4627	81.0093	73.8529	63.0107	60.3805		79.8499	68.4869	73.3882	67.3622	89.0293	91.94
1629930_s_at	CG1049-RA	Cct1	117353	Phosphocholine cytidylyltransferase	1392.43	1543.73	1619	2348.71	1482.15	1621.4		1552.95	1330.86	1541.67	1417.15	1309	1279.65		1756.79	2894.23	2351.8	1830.16	1388.77	1389.5
1625859_at	CG18330-RA	Cct2	38180	CTP:phosphocholine cytidylyltransferase 2	884.18	1048.84	1204.08	777.416	633.365	1025.99		1443	1213.16	999.72	1000.04	877.545	1557.35		1561.8	1662.23	1160.46	970.792	925.336	1339.85
1624419_a_at	CG8439-RA	Cct5	36308	T-complex Chaperonin 5	2339.72	2276.88	2552.09	1722.92	2350.22	1977.03		2713.89	1969.58	2106.01	1665.76	1848.02	1654.27		1319.41	1927.73	4083.56	2002.85	1652.7	1508.18
1634782_s_at	CG8977-RA	Cctgamma	42029	predicted gene Y	1645.47	1460.51	1399.66	1178.25	1447.38	1278.47		1882.33	1451.62	1351.91	1124.46	1290.35	926.892		1045.59	1582.66	2165.79	1320.12	1018.28	959.377
1625095_at	CG2791-RA	CD98hc	40941	CG2791	5298.46	4642.71	4445.86	4536.05	4841.29	5053.69		4281.79	4315.94	4043.53	4173.52	3834.55	4030.15		4738.23	4629.15	4795.69	4409.84	3862.72	4057.26
1627835_a_at	CG31973-RA	Cda5	33158	CG31973	384.202	373.93	339.396	352.71	341.745	372.455		317.827	244.174	300.115	370.411	405.55	439.988		323.894	382.768	276.945	362.466	473.353	528.234
1639396_s_at	CG1471-RB	CDase	43618	Ceramidase	1041.99	1138.52	1193.12	750.71	956.081	912.893		1121.28	949.503	1066.67	1204.14	1048.9	1009.1		1114.1	932.655	757.009	1026.28	924.784	1021.92
1633153_at	CG7134-RA	cdc14	34067	CG7134	197.038	197.249	195.932	231.721	256.122	191.167		200.433	204.469	176.758	181.005	212.1	187.707		309.487	155.668	147.893	189.969	159.921	190.107
1629466_at	CG6759-RA	cdc16	42753	cdc16	299.093	268.52	292.79	308.105	290.803	222.981		224.205	273.44	245.028	280.241	233.237	225.195		191.592	243.316	241.792	286.822	205.927	215.152
1636160_at	CG2508-RA	cdc23	35315	cdc23	150.888	181.66	147.109	232.699	194.309	199.929		115.189	146.924	157.68	157.472	180.391	144.412		141.803	135.831	136.481	160.877	135.599	123.575
1631430_at	CG8610-RA	Cdc27	38798	makos	649.049	581.913	486.804	719.32	673.451	632.4		461.409	526.666	691.91	653.021	552.981	440.973		442.522	591.728	452.199	665.974	588.304	608.036
1640394_s_at	CG10498-RA	cdc2c	42453	cyclin E-CDK2	118.431	146.803	118.05	142.877	141.923	177.602		96.9268	108.823	134.175	129.025	130.654	107.168		106.188	140.927	124.593	135.904	104.625	135.798
1624400_a_at	CG1362-RA	cdc2rk	36051	cdc2-related-kinase	192.396	173.545	202.061	171.093	132.287	161.333		170.26	190.836	136.689	175.39	151.682	150.175		138.764	126.93	180.37	167.215	148.626	163.292
1630283_at	CG12019-RA	Cdc37	38232	cdc37 protein	1417.39	1202.42	1317.27	1046.04	1173.14	1174.6		1567.61	1343.21	1233.66	1097.94	1166.42	1054.99		1054.72	1300.48	1441.6	1162.56	1052.35	1031.36
1633543_s_at	CG12530-RA	Cdc42	32981	Cdc42-like	1872.35	1711.46	1427.16	1451.14	1642.52	1720.86		1341.47	1851.52	1535.4	1599.8	1658.49	1430.52		1361	1443.53	1452.44	1465.52	1475.58	1359.56
1632288_at	CG3658-RA	CDC45L	31052	Transcription unit D	233.212	190.968	197.569	178.073	208.637	219.491		159.148	190.249	196.162	173.829	200.403	185.075		174.408	228.464	208.006	130.623	137.855	148.611
1636023_at	CG31536-RC	Cdep	40608	Cdep	56.9781	70.6914	85.6641	96.1066	65.4205	98.0333		80.0362	61.1786	87.0697	99.2265	96.0369	91.1689		73.5486	96.3517	67.5978	113.158	96.2583	127.032
1628580_a_at	CG31536-RA	Cdep	40608	Cdep	943.566	1131.48	1419.29	1219.22	1098.9	1149.16		1266.13	1161.6	1192.73	1041.67	1140.3	1231.39		980.928	1123.25	1230.78	1092.82	1187.8	1250.21
1629473_at	CG6027-RA	cdi	42289	center divider	987.413	1082.77	1323.08	932.577	1069.21	1128.58		1317.83	1197.72	1207.17	869.38	1064.72	1402.93		962.229	1606.93	1594.63	1013.79	1250.71	1493.4
1639347_s_at	CG5072-RC	Cdk4	36854	Protein kinase-like 53C	364.752	342.348	274.712	188.229	269.579	247.869		288.08	217.761	253.706	298.212	237.392	260.051		145.331	198.518	208.8	294.453	255.361	299.24
1637085_at	CG8203-RA	Cdk5	36727	Cyclin-dependent kinase 5	891.378	905.74	1022.58	908.492	1001.32	873.96		1030.37	1076.19	997.187	867.906	962.083	1052.79		1111.16	1024.81	1051.88	949.275	947.081	987.039
1636914_at	CG5387-RA	Cdk5alpha	34385	Cdk5 activator-like protein	1815.98	1860.42	2376.26	2277.03	2038.95	2341.04		2390.01	2194.06	2269.31	2249.7	2169.94	2642.93		2250.78	2619.65	2929.68	2568.09	2255.02	2433.5
1630144_at	CG3319-RA	Cdk7	31441	Cyclin-dependent kinase 7	296.495	294.422	311.853	327.39	348.893	297.098		260.442	303.988	292.015	274.591	259.017	277.446		278.731	295.654	319.12	298.808	273.443	267.134
1630579_at	CG10572-RA	Cdk8	39157	Cyclin-dependent kinase 8	166.788	139.894	126.002	139.428	186.5	173.241		154.125	167.868	200.732	179.385	181.656	154.907		127.416	189.172	190.896	154.193	141.568	174.539
1629487_at	CG5179-RA	Cdk9	37586	Cyclin-dependent kinase9 2.7	598.091	609.951	538.93	587.638	619.203	487.347		490.279	593.038	612.337	603.235	507.18	498.945		528.549	630.411	575.24	557.862	503.393	556.344
1627711_at	CG7962-RA	CdsA	43950	CDP-DAG synthase	6877.64	6260.06	9600.64	6506.24	8683.93	9122.86		11480.5	8092.07	7905.22	8538.23	8411.68	12266.8		11500.7	9754.23	10719.3	8870.7	9475.05	9981.06
1626530_at	CG1878-RA	CecB	43598	Cecropin B	75.4622	44.8562	76.2616	86.1139	387.345	66.7743		107.334	190.44	93.4704	87.7013	250.481	95.0087		76.5204	833.687	709.052	91.1003	237.382	321.241
1632719_at	CG1373-RA	CecC	43599	Cecropin	54.5549	19.3238	9.34977	10.7448	284.37	2.02232		14.1673	172.214	20.6401	23.4965	330.306	39.5994		37.705	1634.46	1205.18	21.5057	373.629	451.205
1626390_at	CG5336-RA	Ced-12	34633	Ced-12	245.905	245.086	297.728	262.787	260.639	276.096		295.632	237.939	306.931	240.609	293.626	313.262		286.246	288.545	290.149	303.079	245.459	286.744
1638738_s_at	CG11804-RB	ced-6	35971	ced-6	2940.71	2680.19	4524.48	4028.78	3772.29	3426.59		4930.17	3748.88	4284.33	4269.75	3559.29	4956.73		3825.04	4296.27	4454.57	4320.2	4319.44	4708.34
1638770_a_at	CG6742-RA	cenB1A	42735	centaurin beta 1A	689.67	771.355	772.225	838.263	796.56	749.38		793.466	836.258	750.25	797.998	769.259	856.502		694.55	998.538	1060.95	814.573	734.502	726.11
1624589_a_at	CG31811-RB	cenG1A	34803	centaurin gamma 1A	1249.51	1097.97	1737.12	1649.4	1075.41	1197.65		1824.37	1430.97	1473.64	1177.46	1171.39	1523.34		1971.06	2521.78	1748.06	1266.46	1531.99	1547.4
1629217_at	CG31258-RA	Cenp-C	41014	lethal (3) 85Aa	149.159	80.8621	97.9017	91.5678	95.1543	100.507		66.1283	137.849	89.4374	100.89	104.879	103.26		105.496	120.125	108.073	98.4208	83.9312	59.7829
1623375_at	CG17081-RA	Cep135	39647	CG17081	140.552	130.082	144.1	163.043	102.401	153.623		135.68	171.437	96.5682	111.738	150.704	178.368		217.868	170.733	52.3059	73.0998	110.251	197.45
1632753_a_at	CG3980-RA	Cep97	33610	CG3980	535.203	485.98	458.12	719.724	560.818	529.272		452.994	507.076	494.144	439.762	543.635	569.086		474.822	572.048	605.467	581.508	571.308	576.414
1632390_at	CG10460-RA	cer	37229	crammer	2921.23	2310.88	2562.49	2263.34	2706.8	2855.45		2742.79	3980.38	2539.62	2876.04	2657.66	2841.75		2778.72	3102.43	3173.01	2492.72	2840.07	2747.92
1629233_s_at	CG16708-RA	Cerk	40640	Ceramide kinase	1078.32	1049.29	1061.11	1049.91	893.698	916.852		1239.8	999.71	1010.57	1140.5	903.283	968.475		1097.19	1196.9	953.668	969.613	974.789	1049.09
1626968_at	CG7207-RA	cert	38928	ceramide transfer protein	1496.22	1569.77	1816.14	1758.35	1872.01	1741.36		1762.42	2045.34	1600.5	1624.31	1581.25	1734.41		1634.83	1739.86	1746.54	1753.86	1813.15	1709.87
1641733_a_at	CG15645-RA	cerv	32492	CG15645	209.666	256.607	240.177	219.989	183.059	199.977		193.375	188.087	230.088	223.698	213.752	214.535		226.153	226.564	258.724	217.531	213.118	227.265
1630717_s_at	CG8367-RD	cg	36571	comb gap	490.968	488.789	451.207	498.5	499.108	440.878		341.303	379.901	450.206	408.931	454.454	367.646		385.637	429.799	288.477	424.907	432.686	408.07
1633108_at	CG10083-RA	CG10083	39520	Debrin-like	561.267	557.3	755.845	552.353	663.733	552.148		694.913	633.657	664.83	580.509	599	627.396		742.943	697.517	611.262	632.149	586.933	647.264
1624666_at	CG10092-RA	CG10092	40929	arginyl tRNA ligase	158.199	174.466	194.451	223.124	216.46	182.993		146.771	147.334	151.635	203.184	185.572	156.958		135.269	135.12	222.194	193.409	184.907	128.74
1627518_at	CG10219-RA	CG10219	42808	Succinate dehydrogenase Cytochrome B small subunit	4399.34	4570.61	3947.22	4218.24	4480.56	4315.76		3963.73	3811.14	4385.4	4594.91	4609.37	4014.72		4328.2	3734.44	3722.06	4232.32	4206.13	4016.02
1623284_at	CG10251-RA	CG10251	117368	portabella	94.7154	74.1615	72.1346	68.0868	84.1735	68.5741		71.9515	82.9934	73.6457	82.9988	96.3525	75.9583		91.2045	76.4627	75.3566	102.896	81.2999	71.0724
1640690_at	CG10320-RA	CG10320	37466	NADH ubiquinone oxidoreductase B12	161.791	158.221	157.1	181.912	175.802	121.228		111.243	165.933	201.49	263.158	134.837	145.876		194.609	143.319	161.628	171.619	143.185	137.566
1637678_at	CG10340-RA	CG10340	42020	anon-fast-evolving-2A5	2819.68	2905.52	2525.64	2946.03	2987.43	2861.52		2095.59	2222.85	2388.19	2771.97	2943.2	2425.06		2398.58	2399.21	2808.81	2827.95	2645.63	2608.19
1629857_at	CG10359-RA	CG10359	38434	Fibronogen-like	123.359	94.8475	92.1794	57.1253	138.552	82.2685		72.4665	124.483	77.2329	84.2056	128.178	138.497		77.8913	45.3547	68.1497	80.6361	131.414	97.1234
1639095_at	CG10426-RA	CG10426	39404	pharbin-like	213.281	199.395	204.891	206.297	213.977	191.416		197.99	177.998	194.568	210.343	192.271	221.363		202.813	245.654	219.612	205.746	218.908	217.519
1634862_at	CG10470-RA	CG10470	35174	transcription unit 37B2	1383.68	1494.63	1272.51	1218.4	1430.67	1277.71		1193.47	1199.27	1219.78	1330.09	1213.25	1172.99		1021.17	1177.32	1560.91	1380.49	1230.53	1171.22
1628001_at	CG10492-RA	CG10492	35177	transcription unit 37B1	799.623	696.79	710.755	824.74	788.071	716.494		710.927	639.676	666.534	700.106	754.122	722.956		790.164	742.225	909.452	840.973	809.122	752.68
1636040_at	CG10527-RA	CG10527	37393	Farnesoic acid O-methyltransferase	7754.91	8011.56	7542.17	6621	6685.71	7799.78		8309.78	9707.15	8401.96	8101.65	9026.9	9573.68		4583.81	6460.11	6646.64	6795.87	7704.23	7034.22
1623061_at	CG10561-RA	CG10561	35189	transcription unit 37C2	931.512	955.58	946.61	1123.66	990.278	965.482		904.454	906.121	910.226	977.239	1060.29	897.362		986.716	914.11	890.501	978.2	958.009	988.664
1624981_a_at	CG10576-RB	CG10576	38645	proliferation-associated protein	799.505	944.518	923.741	796.974	899.613	984.791		848.518	731.362	785.982	772.192	719.524	698.313		598.308	858.001	1794.57	794.529	653.918	648.533
1626086_at	CG10621-RA	CG10621	35152	selenocysteine methyltransferase	1397.73	635.084	560.886	2410.81	1238.05	383.773		962.969	1580.42	678.772	1081.01	417.271	1053.04		3056.09	217.776	86.9091	283.678	293.786	626.721
1637826_at	CG10623-RA	CG10623	35153	selenocysteine methyltransferase	417.116	434.017	569.703	591.963	472.416	471.838		584.64	677.297	552.066	589.734	576.702	648.748		797.711	961.049	502.38	612.682	484.009	663.694
1630584_at	CG10657-RA	CG10657	39423	retinaldehyde-binding related protein	1128.76	1030.35	1096.72	1006.5	1322.53	1118.15		1103.63	985.048	1314.78	1274.25	1256.89	999.831		748.658	765.245	1536.23	1334.46	1224.26	1043.77
1640797_at	CG10664-RA	CG10664	35279	Cytochrome c oxidase IV	18633.5	17610.6	15054.4	15655.6	16088.8	18810.5		14381.3	15125.6	16627.5	17287.8	18463.1	15340.4		16369.1	14184.9	12696	16066.5	16056	15739.6
1629898_s_at	CG10737-RD	CG10737	37202	Gene 1	473.623	512.675	616.885	499.164	537.852	516.353		517.47	438.197	498.495	503.416	581.379	520.642		519.514	471.948	384.62	463.889	469.03	478.922
1631308_at	CG10737-RB	CG10737	37202	Gene 1	2293.22	2262.99	2293.24	2148.15	2169.52	2323.91		2192.76	1908.95	2522.71	2306.81	2398.93	2492.76		2221	2298.74	2017.23	2060.88	2176.87	2233.98
1632152_at	CG10992-RA	CG10992	32341	cathepsin B	13822.1	12346.6	11483.7	14289.6	13321	13278.7		12846.7	15405.2	13801.5	12320.6	12378.4	12242.2		15897.8	16062.8	12421.1	12316.5	12494.3	12660.2
1640672_at	CG11015-RA	CG11015	33918	Cytochrome c oxidase Vb	8533.53	7649.53	7250.18	6997.86	7668.51	9190.57		7562.86	6467.41	6729.75	8489.34	8101.29	7691.58		6929.91	6729.51	6722.53	7240.06	7436.89	8011.1
1639384_s_at	CG11055-RB	CG11055	37289	transcription unit A	547.439	621.14	637.293	612.429	534.5	530.462		604.047	627.649	543.243	509.903	613.074	619.947		756.748	610.588	546.807	527.67	601.068	672.504
1627020_at	CG11110-RA	CG11110	37337	serine-type peptidase	184.01	215.627	193.498	245.439	241.892	226.641		159.329	198.136	214.878	192.2	220.978	196.56		188.779	188.943	204.136	179.421	158.247	175.63
1641025_at	CG11134-RA	CG11134	32334	transcript 1	1160.04	1114.86	892.712	893.883	1068.12	869.772		883.262	1027.33	844.455	877.102	843.296	694.646		880.759	736.347	774.731	864.063	733.868	825.417
1634720_at	CG11151-RA	CG11151	32335	transcript 2	7386.44	5859.75	5204.49	4676.36	6103.31	6098.31		5333.72	5153.21	5348.39	5450.29	5634.13	5069.01		6311.06	6216.72	4368.06	5871.86	5544.05	5046.52
1640824_at	CG11306-RA	CG11306	40402	putative alpha-1,2-mannosyltransferase activity	1794.52	1776.77	1719.13	1686.81	1727.77	1805.53		1750.28	1820.58	1754.47	1808.37	1795.59	1892.53		1815.02	1501.51	1882.54	1723.46	1766.16	1766.04
1629939_a_at	CG1140-RB	CG1140	38261	citric acid synthetase	1497.59	1627.18	954.479	2319.05	1433.26	1299.82		901.29	1098.34	847.936	1084.73	941.498	850.795		2071.73	2165.39	848.878	852.283	848.965	924.254
1629969_at	CG11426-RA	CG11426	40471	lipid phosphate phosphohydrolase	1343.03	919.754	665.436	1237.42	1197.31	508.828		645.136	815	851.829	592.597	700.976	507.309		664.56	1017.26	425.47	447.713	462.819	801.96
1626332_s_at	CG11486-RG	CG11486	38369	polyA-nuclease related	4986.3	5128.92	4290.96	5790.54	4561.04	4717.39		4091.77	4310.09	3987.13	4690.09	4780.27	3836.16		4952.28	4156.87	2940.09	4107.77	4657.34	4108.97
1627337_at	CG11555-RA	CG11555	33193	anon-21Ca	533.729	584.728	497.741	477.517	525.712	551.253		412.144	412.947	544.371	420.125	464.516	390.32		383.449	625.795	789.093	439.673	471.835	508.655
1640848_at	CG11597-RA	CG11597	39337	PP4-like	85.7127	84.7873	102.788	107.664	107.224	98.7791		122.28	87.9323	117.177	92.4032	119.238	126.984		86.5238	92.6817	153.451	103.17	99.1778	103.698
1636677_s_at	CG11876-RC	CG11876	43437	Pyruvate dehydrogenase E1beta subunit	876.964	902.282	783.601	804.255	899.244	763.934		705.319	660.67	695.715	828.502	887.943	655.305		635.976	834.723	858.443	884.7	766.834	709.356
1639252_s_at	CG11876-RA	CG11876	43437	Pyruvate dehydrogenase E1beta subunit	4228.8	3504.03	3081.47	3211.29	3333.65	3500.7		2497.4	2463.78	2406.13	3118.98	3193.79	2571.8		2715.55	2561.18	2396.57	3149.58	2977.17	2678.24
1623847_at	CG11906-RA	CG11906	37209	Gene 6	225.13	216.792	246.649	237.766	252.426	244.125		226.631	239.391	252.162	237.31	212.531	254.429		219.786	265.869	297.393	248.935	223.172	255.842
1629996_at	CG11910-RA	CG11910	43074	astrocytic leucine-rich repeat molecule	1696.22	2066.36	2495.85	1538.21	1974.37	1971.42		2501.62	2114.6	2425.34	2350.99	2173.17	2525.23		2587.01	2131.42	2433.21	2300.7	1997.61	2210.09
1632813_at	CG11975-RA	CG11975	41074	PROPPIN-3	428.706	403.145	530.267	584.815	559.158	527.143		611.817	518.502	541.195	514.727	527.519	668.062		634.927	625.074	602.295	542.404	589.329	579.205
1629808_at	S.C3L000206	CG12004	38185	anon-fast-evolving-3A8	274.669	296.805	315.95	276.034	298.222	297.34		301.184	270.688	267.731	281.382	291.486	256.417		333.529	348.71	237.107	292.694	294.28	296.241
1632844_s_at	CG12004-RA	CG12004	38185	anon-fast-evolving-3A8	646.789	702.673	730.7	748.829	684.267	671.808		842.037	841.303	713.269	676.317	652.997	746.883		926.707	783.325	737.394	752.744	694.954	783.426
1635335_at	CG12018-RA	CG12018	38228	DNApol- delta small subunit	210.017	220.73	154.182	180.744	185.193	215.006		125.339	187.608	189.527	177.094	169.027	130.034		156.439	173.356	160.984	140.706	134.066	138.273
1639586_at	CG12042-RA	CG12042	35709	P62 DYNACTIN	373.225	434.607	501.437	478.568	533.5	404.197		412.517	527.525	456.68	477.746	536.442	510.777		428.334	501.253	504.234	429.481	450.572	441.729
1629581_at	CG12079-RA	CG12079	38378	NADH ubiquinone oxidoreductase 30 kDa	2820.53	2619.77	2198.97	2487.52	2269.88	2679		2160.5	2046.29	2200.3	2536.47	2744.54	2296.59		2389.92	2112.64	1937.38	2246.61	2300.97	2325.96
1628777_at	CG12140-RA	CG12140	36031	Electron transfer flavoprotein-ubiquinone oxidoreductase	2543	1798.93	1578.89	1791.2	1734.31	1607.98		1657.25	1379.42	1529.27	1879.82	1521.03	1558.83		3116.32	1949.47	843.873	1423.51	1526.5	1511.67
1632221_at	CG12203-RA	CG12203	32936	NADH ubiquinone oxidoreductase 18 kDa	3225.1	3003.32	2675.91	2800.28	2805.03	2920.75		2799.68	2562.14	2780.66	3325.53	2872.76	2814.22		3353.43	2549.31	2881.06	2689.52	2652.35	2631.98
1635454_a_at	CG12213-RA	CG12213	41447	anon-87Ab	145.469	119.772	136.416	155.193	172.359	121.494		118.682	174.507	138.579	143.152	167.589	132.78		147.317	120.355	153.395	165.881	153.846	144.346
1641506_at	CG12400-RA	CG12400	33528	NADH ubiquinone oxidoreductase B14.5B	5137.09	5159.45	4092.97	4536.73	4573.97	4846.93		4041.96	4113.4	4436.42	4723.09	5020.61	4089.35		4899.37	3944.74	3486.45	3983.22	4383.93	4369.54
1628664_at	CG33041-RA	CG12484	37310	CG33041	191.267	201.284	225.309	152.084	197.41	163.611		166.883	121.014	199.56	187.237	169.65	187.815		149.193	164.393	177.842	170.513	164.902	203.427
1640504_at	CG12547-RA	CG12547	3355145	anon-EST:Posey268	593.156	608.285	727.299	724.296	768.385	658.82		768.501	632.403	668.392	722.697	714.645	792.889		574.355	700.72	883.777	789.224	773.352	799.188
1630156_at	CG12859-RA	CG12859	36640	anon-fast-evolving-3B12	3825.53	3661.64	2619.78	3153.11	3301.6	3364.54		2598.6	2761.33	3122.55	3273.42	3370.49	3165.56		2607.02	2642.02	2231.57	2882.9	2814.83	3109.72
1632689_at	CG1307-RB	CG1307	40814	hypothetical 23.1kd-like protein	940.753	1033.78	915.144	919.819	941.946	908.567		846.894	859.381	799.615	751.202	790.008	813.336		731.432	840.536	1027.39	881.157	809.935	790.946
1641357_at	CG1315-RA	CG1315	40812	argininosuccinate synthase-like	363.468	352.737	344.031	218.604	283.842	267.943		315.179	353.486	252.239	288.303	299.708	289.852		121.506	175.614	357.482	393.474	331.174	321.095
1633394_a_at	CG13900-RA	CG13900	38093	splicing factor 3b subunit 3	631.638	792.266	889.285	690.007	743.181	770.544		732.284	615.912	713.879	622.392	676.694	676.671		578.554	998.399	1884.33	756.214	618.746	594.166
1628759_a_at	CG14073-RB	CG14073	40046	Nirvana	773.666	794.134	902.9	865.617	789.997	738.905		853.72	827.858	820.596	921.135	828.647	902.823		957.315	777.309	774.986	929.027	1093.75	1049.67
1633481_at	CG14394-RA	CG14394	41568	Ninjurin C	121.415	91.4575	75.7313	88.5804	96.8234	86.0102		106.422	103.727	115.239	91.4825	103.059	101.109		104.238	81.0413	73.7484	86.7813	89.1862	74.7569
1626135_s_at	CG14476-RB	CG14476	49953	glucosidase II	4175.06	3851	3856.95	3509.15	3737.43	4306.73		3162.45	3965.57	3801.68	3563.98	3579.77	3507.85		3401.17	3117.22	3575.59	3916.56	3529.9	3398.86
1640491_at	CG14482-RA	CG14482	36991	Ubiquinol-cytochrome c oxidoreductase 6.4 kDa	15446.4	15389	10770	11751.6	12006.3	15024.8		9338.7	10507	12115.7	12661.1	13030.1	9847.28		11709.5	10458.2	9326.06	11478	11547.9	10714.9
1632809_at	CG14762-RA	CG14762	35768	gp150-like	3987.79	4000.63	4055.93	4829.01	3603.68	3958.3		4187.25	5637.94	4942.47	3754.9	3441.57	5101.14		3338.67	3634.44	4459.15	3977.73	4313.46	4569.55
1625196_a_at	CG14995-RA	CG14995	38487	Gandalf	1211.42	1428.79	1842.12	1495.03	1425.91	1447.21		1845.08	1545.85	1564.02	1565.19	1542.69	1789.06		1658.15	1756.82	1832.37	1658.97	1681.81	1675.12
1630437_s_at	CG15118-RC	CG15118	37199	anon-fast-evolving-1H12	1428.25	1495.23	1293.55	1717.73	1452.34	1285.22		1369.28	1430.42	1276.69	1358.56	1416.81	1546.24		1244.72	1380.54	1705.41	1402.17	1484.53	1552.09
1640629_s_at	CG1516-RH	CG1516	36020	pyruvate carboxylase	153.733	172.361	188.369	116.492	186.037	173.27		135.42	180.408	145.992	143.93	130.778	181.668		153.212	133.272	113.881	135.194	129.573	146.896
1639255_s_at	CG1516-RI	CG1516	36020	pyruvate carboxylase	18153.4	19127.7	18459.5	13815	18059.8	26419.8		18950	19476.1	16467.6	16900.4	15800.7	17695.8		15523.5	17209.2	17724.4	18354.4	17730.9	18490.1
1627297_at	CG15270-RA	CG15270	34886	Axs-like	932.539	1443.47	1677.68	1449.14	1529.07	1400.12		1355.58	1252.91	1282.3	1338.31	1397.47	1343.59		919.951	1496.13	1843.78	1577.69	1487.32	1445.85
1635945_at	CG15394-RA	CG15394	33446	anon-SAGE:Wang-060	443.161	543.141	454.3	328.138	434.427	397.72		557.654	665.751	631.222	546.822	472.295	455.039		601.034	436.996	552.375	419.86	338.512	477.045
1638101_at	CG15528-RA	CG15528	43575	MKP-like	102.813	103.759	96.011	113.086	92.9328	92.3327		123.929	88.7416	115.796	107.088	95.2536	97.2026		126.388	120.191	40.0209	61.9721	103.484	101.768
1627096_s_at	CG16778-RA	CG16778	38007	BTB-protein-III	272.503	307.254	369.418	339.933	339.452	328.191		339.152	272.972	377.485	327.129	322.069	398.013		328.82	420.941	515.295	349.102	358.393	381.79
1636157_at	CG16912-RA	CG16912	37965	anon-fast-evolving-1E12	328.091	316.252	320.413	326.479	347.453	262.959		323.898	292.715	355.206	249.904	308.118	285.29		303.719	342.999	326.138	311.87	265.109	291.645
1639769_at	CG16936-RA	CG16936	37960	Glutathione transferase	20613.1	17625.7	16936.6	13095.2	14189.6	19696.8		18706.3	16321.6	18695.3	18854.8	19103.6	19021.4		17815.7	12247.4	11993.5	17537.2	17613.6	19264
1639977_at	CG16941-RA	CG16941	42048	Splicing factor 3a, subunit 1	254.906	186.088	175.074	178.843	208.896	192.897		147.019	189.527	171.094	153.58	198.398	187.184		159.44	172.255	138.542	184.365	176.632	242.078
1641047_at	CG16974-RA	CG16974	34713	kekkon-like	1871.8	1965.36	2539.38	1940	1991.95	2162.3		2495.35	2088.35	1949.74	2268.76	2205.02	2473.22		2523.93	2017.19	2782.94	2180.14	2309.49	2497.87
1631919_at	CG17078-RA	CG17078	33195	anon-21Cb	204.288	200.494	215.12	244.051	246.756	253.23		226.674	214.63	234.811	202.215	216.929	257.811		157.541	263.053	338.132	266.707	221.529	223.116
1629848_s_at	CG17184-RB	CG17184	41353	arfaptin-2	545.882	542.32	673.822	648.216	619.177	642.793		670.733	609.676	677.12	559.1	659.13	790.67		584.426	786.019	942.094	716.916	686.94	806.378
1638642_at	CG17259-RA	CG17259	33518	seryl-tRNA synthetase	1066.92	1342.68	1239.38	1050.47	1296.15	1099.9		1007	1056.32	967.685	1037.36	940.705	910.738		724.93	1148.98	2386.31	1265.11	893.09	848.102
1629150_at	CG17337-RA	CG17337	35507	transcription unit Y	1365.2	1285.47	1506.65	1251.78	1431.64	1310.86		1595.69	1599.58	1458.78	1487.01	1412.02	1638.22		1423.71	1470.92	1902.75	1665.98	1471.92	1522.45
1629968_s_at	CG17370-RA	CG17370	43128	SPP-like protein 3	350.02	468.131	434.523	447.5	435.554	383.831		392.376	422.36	483.44	350.362	394.291	381.546		374.9	366.279	289.452	397.405	358.277	368.187
1629342_s_at	CG1746-RA	CG1746	43693	F0/F1 ATP synthase Lipid-binding protein	20531.2	18116.6	15639.8	16020.1	17733.1	20081.7		16234.8	15344.8	16766.2	17026.3	18894.1	17161.2		18011.9	15333.1	15438	16128.8	19066.2	19715.5
1630817_s_at	CG17528-RC	CG17528	3355134	Protein kinase 1	621.155	682.739	951.073	791.206	857.635	742.291		962.171	863.982	916.234	942.145	863.394	1045.39		809.245	866.274	1066.15	886.263	864.908	830.563
1633362_at	CG17565-RA	CG17565	41989	farnesyl transferase beta	504.773	484.728	419.977	514.657	516.787	462.557		500.742	478.15	478.871	446.093	468.245	451.296		490.465	486.933	485.677	444.512	489.375	513.039
1635807_at	CG17739-RA	CG17739	36333	fat-spondin	6872.81	6809.67	6050.55	7003.43	5844.09	6211.48		5897.47	6017.24	6449.29	6085.76	5893.48	4699.12		6596.32	6163.13	5855.32	6055.6	4779.71	4867.56
1627669_at	CG1791-RA	CG1791	31927	Fibrinogen-related protein	737.167	770.926	589.376	436.88	602.781	837.385		645.333	648.966	643.621	577.915	691.35	719.352		675.659	561.083	609.858	694.526	643.401	726.932
1638457_at	CG18347-RA	CG18347	41448	anon-87Ac	596.462	688.255	741.363	766.297	732.428	603.358		777.49	678.435	790.563	753.057	705.157	811.694		952.658	790.787	657.544	748.626	763.823	832.305
1638721_s_at	CG18624-RA	CG18624	31697	NADH ubiquinone oxidoreductase MNLL	6500.38	6411.95	5179.74	5596.35	6012.98	6156.01		5218.71	5055.51	5747.92	6125.48	6056.16	5090.14		5504.65	4795.27	4681.39	5629.54	5341.49	5272.04
1625004_at	CG18811-RA	CG18811	59172	dFMRP-associated protein	713.236	689.355	734.125	835.55	814.188	841.788		647.892	791.008	738.617	664.822	697.269	774.993		513.296	721.132	1044.18	848.942	853.836	798.005
1629759_at	CG18815-RA	CG18815	59176	Acyl-protein Thioesterase 1	3852.23	4020.39	4511.78	4290.89	3908.72	4646.77		4509.05	3885.78	4044.33	4472.65	4544.23	4691.49		4288.08	4055.31	4475.21	4483.39	4655.25	4887.42
1641240_a_at	CG1889-RA	CG1889	31928	Fibrinogen-related protein	825.1	777.04	823.358	565.559	811.177	773.997		931.247	790.61	888.57	917.067	935.051	874.387		855.935	637.657	755.327	938.629	820.525	929.547
1633576_s_at	CG1910-RB	CG1910	43741	anon-fast-evolving-1A3	2175.3	1956.21	1994.96	2106.07	1917.04	1952.52		1917.64	1796.13	1785.62	1874.01	1787.97	1617.83		1771.44	1698.78	1902.66	1949.52	1758.69	1785.16
1630695_at	CG1970-RA	CG1970 /// DpseGA25154	43798	NADH ubiquinone oxidoreductase 49 kDa /// NADH:ubiquinone oxidoreductase 49 kDa subunit	7756.4	8036.79	7894.92	7860.4	8234.79	8527.55		7849.7	7317.85	8184.26	8510.65	8466.58	8437.73		8542.2	7297.62	7474.72	8633.9	7838.55	8279.81
1627499_at	CG2016-RB	CG2016 /// DmauCG2016 /// DsimCG2016	40612	anon-SAGE:Wang-083 /// --- /// ---	3172.12	3695.51	3273.39	2908.99	2896.83	3092.99		3080.37	2891.86	3388.51	3084.1	3247.91	2559.88		3247.14	3228.58	3693.87	3653.05	3193	3084.53
1633771_s_at	CG2017-RA	CG2017	40733	GP-1 related	1319.42	1232.94	1205.42	1923.97	1596.48	1490.8		1156.31	1267	1212.81	1486.45	1304.75	1455.11		1568.33	1457.41	1176.01	1401.06	1202.59	1242.23
1635616_a_at	CG2118-RB	CG2118	43750	3-methyl-crotonyl-CoA carboxylase	423.917	485.529	450.603	540.098	494.198	421.235		355.321	389.596	479.355	514.078	429.363	362.996		472.726	527.751	573.524	456.166	508.459	359.13
1625128_a_at	CG2249-RB	CG2249	50246	anon-fast-evolving-3A1	13546.6	13262.7	10712.8	10749.6	11354.6	13215		9900.99	10859.1	11718	12571.6	12627.7	10401.8		11941.3	9956.7	9225.56	11629.4	11642	11067.5
1630150_s_at	CG4145-RC	Cg25C	33727	type IV collagen, alpha-chain	1598.13	1609.45	1422.01	1041.2	1402.2	1433.11		1270.99	1833.41	1582.06	1708.2	1770.06	1433.02		1060.02	992.562	1006.79	1273.81	1244.4	1309.85
1626460_at	CG2658-RA	CG2658	31253	paraplegin_DROME	770.957	787.442	542.521	758.104	644.697	660.243		444.152	547.585	639.233	591.731	627.816	491.318		506.03	445.346	538.054	627.685	473.742	528.918
1626169_at	CG2701-RA	CG2701	31261	transcript II	770.036	829.306	636.091	887.919	752.225	676.527		627.476	613.816	726.604	740.699	797.214	573.792		724.082	703.143	663.436	736.318	647.764	649.242
1631133_at	CG2712-RA	CG2712	31267	Coding Region III	92.7187	68.4506	82.1393	96.5517	77.3964	105.576		54.0586	99.4602	102.472	76.5042	99.8588	90.5439		75.1403	76.7532	122.511	85.2955	69.3851	66.7392
1631313_at	CG2846-RA	CG2846	40936	transcript C	1935.69	2177.81	1974.73	2326.5	1771	1975.12		1750.38	1831.53	2362.82	2006.23	2034.4	2026.9		1584.35	1788.32	2201.38	2102.77	2089.19	1920.76
1635482_at	CG2976-RA	CG2976	33682	farnesyl transferase alpha	437.993	514.544	493.61	508.243	621.305	509.238		569.588	600.476	481.597	596.935	545.895	607.826		646.486	533.871	622.018	536.234	473.976	521.465
1632974_s_at	CG30015-RA	CG30015	36147	CG7701	1386.2	1358.49	2570.57	2247.16	1373.02	1559.78		2249.4	2474.81	2020.39	2012.91	2232.6	2277.96		1909.15	2162.24	1863.25	1647.04	2442.94	2398.45
1632956_at	CG3021-RA	CG3021	53546	Transcription unit E	461.323	503.919	347.618	542.729	481.263	422.374		373.014	415.145	430.322	421.553	403.274	351.83		470.34	421.427	526.81	382.878	420.723	360.436
1628337_at	CG30354-RA	CG30354	246560	Ubiquinol-cytochrome c reductase 11 kDa protein	356.745	291.556	348.218	388.356	184.065	205.586		288.887	173.865	360.522	314.305	339.548	195.584		414.852	315.785	161.673	443.748	381.078	313.063
1627732_s_at	CG30415-RA	CG30415	246602	anon-SAGE:Wang-079	12264	12166.3	10834.8	10730.1	10439.1	13015.8		10569.6	10022.8	11230.1	10931.7	10867.9	10747.4		9830.2	10095.2	9483.48	10525.4	10996.9	10793.5
1636708_at	CG3061-RA	CG3061	41707	dnaJ like2	4903.67	4229.23	4218.58	4742.73	4494.52	4704.65		4183.37	3684.74	4241.87	4144.56	3851.53	4118.56		4117.1	4264.5	4394.58	4440.42	4335.76	4320.59
1641413_s_at	CG3074-RB	CG3074	37537	dead man walking	678.254	666.019	664.741	787.44	516.736	425.485		742.21	846.468	730.405	517.629	585.89	512.006		978.943	930.057	612.736	398.384	421.851	451.232
1632819_at	CG31224-RA	CG31224	42237	lethal (3) c00083	742.559	650.448	818.921	794.745	754.84	781.343		872.404	695.659	805.065	760.625	792.478	922.028		991.538	991.575	992.38	909.383	1173.67	1078.96
1628738_at	CG31251-RA	CG31251	318645	NudC-like	158.144	135.756	161.413	146.69	140.584	143.123		162.511	162.329	154.421	162.208	138.758	156.429		156.275	165.04	185.512	171.448	137.406	134.403
1638621_at	CG31648-RA	CG31648	33776	Complex IV assembly protein COX11	244.567	199.333	165.291	210.539	201.014	193.094		177.807	183.628	186.081	188.425	191.476	179.37		149.725	225.091	181.72	212.378	197.253	173.144
1633775_at	CG31665-RA	CG31665	33361	fibropellin	2370.55	2506.75	2305.24	2553.24	2118.86	2435.83		2343.38	1871.7	2232.11	2291.14	2652.92	2493.59		2359.88	2284.41	2509.94	2505.77	3026.03	2611.1
1634738_s_at	CG31751-RA	CG31751	35118	constitutive transcript	705.659	774.116	852.507	892.862	677.922	721.972		1059.27	809.72	872.003	1010.96	849.837	1210.35		938.381	994.54	945.424	1057.46	1044.55	1179.58
1626978_at	CG31873-RA	CG31873	326168	anon-31BCb	538.519	505.479	456.989	437.451	484.693	399.54		368.869	390.769	408.916	500.171	503.174	396.704		529.673	310.721	487.598	466.026	447.203	447.613
1630698_at	CG3192-RA	CG3192	31604	NADH ubiquinone oxidoreductase ASHI	4315.97	4029.93	3958.58	4125.7	4248.85	4339.62		4000.23	3789.07	4181.82	4552.53	4706.48	4530.28		4612.54	3714.28	3661.65	4164.81	4262.52	4407.07
1625972_at	CG31999-RA	CG31999	43777	fibrillin-like	730.024	731.319	1012.74	747.061	857.668	943.031		1076.99	996.933	1096.75	827.513	905.271	1206.43		1116	938.479	921.359	858.176	923.511	1121.19
1641353_s_at	CG32066-RC	CG32066	39206	CG6487	1072.66	1281.98	1191.57	1333.18	937.612	1335.59		1205.47	1113.18	1432.92	1208.68	1213.12	1482.24		827.006	1448.38	1169.05	1071.25	1592.08	1417.99
1625655_at	CG3214-RA	CG3214	33443	NADH ubiquinone oxidoreductase B17.2	3719.32	3737.6	3452.91	3247.93	3529.03	3759.29		3482.86	3234.76	3744.65	4135.57	3901.96	4029.31		4105.27	3383.85	3223.9	3697.96	3858.61	3715.57
1635784_a_at	CG32230-RA	CG32230	317928	NADH ubiquinone oxidoreductase MLRQ	29037.1	27846.1	24469.9	24565.2	23397.7	34440.7		21798.8	24836.6	25977.1	28766.8	26292.3	25587.2		24624.6	24457.6	21781.9	25357.5	29772.1	29567.6
1624375_at	CG3227-RA	CG3227	33441	insensitive	107.696	89.6212	106.676	89.1535	73.2295	89.4437		89.5782	80.0793	134.784	101.781	95.1274	100.79		84.7834	85.6533	82.8737	101.839	90.1338	95.1034
1633684_at	CG32444-RA	CG32444	40406	aldose 1-epimerase	7310.67	3583.08	3289.32	4820.1	2934.97	3719.45		4609.78	6744.38	4194.42	3799.52	3461.82	5849.1		6332.48	3369.7	1389.31	1945.39	4147.65	7464.49
1638290_at	CG32528-RA	CG32528	32990	Parvin	1412.93	1367.72	1493.88	1488.1	1546.13	1373.47		1538.88	1589.49	1447.88	1364.6	1408.6	1638.24		1458.29	1414.67	1459.38	1374.17	1531.92	1467.26
1637681_at	CG3253-RA	CG3253	37861	L-gene	163.513	196.167	174.278	216.29	179.01	170.354		155.173	122.605	190.123	154.783	200.778	222.553		215.73	225.66	165.23	170.875	170.107	144.981
1625137_at	CG3281-RA	CG3281	41445	anon-87Aa	147.027	158.258	220.126	191.186	223.502	192.205		235.094	197.023	182.829	201.053	223.817	230.137		215.957	269.48	225.048	158.792	185.119	230.398
1639477_s_at	CG3321-RA	CG3321 /// DyakGE24232	41745	F0/F1 ATP synthase E /// ---	16371.1	14528.5	11636.9	13431.2	13551	16459		11866.2	12744.6	13509.2	13685.9	13856.1	12755.7		12361.1	11952.6	11613.3	13292.8	13263.5	12883.8
1623177_at	Dm.2R.22013.0	CG33228	2768732	lethal (2) SH0542	232.084	244.785	230.515	214.354	243.192	241.207		201.509	253.76	247.954	202.45	200.528	225.214		234.644	264.93	303.947	232.297	229.913	211.621
1627478_at	CG1141-RA	CG33232	2769004	villin-like	657.898	766.909	1077.27	1002.44	733.505	796.233		1014.03	1036.36	905.982	938.59	817.041	1014.71		1209.99	866.341	1018.49	823.904	835.44	948.947
1636112_s_at	CG32015-RB	CG33521	3346141	anon-fast-evolving-2E7	164.412	149.91	209.135	219.611	191.467	213.738		211.825	182.016	224.105	229.253	188.091	240.524		202.66	217.621	169.93	214.95	218.734	274.821
1632338_a_at	CG10977-RA	CG33523	38668	MSP protein	771.02	665.166	825.732	548.018	750.885	694.013		910.328	813.11	694.955	758.061	675.497	1115.3		711.763	791.984	718.928	669.449	693.583	684.001
1627329_at	CG33352-RA	CG33558	2768716	anon-fast-evolving-1E4	77.0103	96.5492	100.759	100.549	98.4082	92.7804		122.058	118.813	88.1379	67.8736	81.8179	112.642		153.653	77.632	77.9458	77.053	72.0733	85.0508
1635104_s_at	CG33188-RA	CG33936	41114	doctor no	3950.47	3953.48	4973.13	5333.46	4280.25	4722.87		4485.53	4395.69	4971.87	4804.02	4568.4	4371.58		4846.12	4715.49	3944.85	4800.48	5571.74	5161.94
1632997_at	CG32465-RB	CG34127	40912	Drosokinin receptor	126.878	120.803	199.633	156.744	191.279	200.282		215.251	139.749	151.258	158.032	207.125	220.123		158.164	178.903	198.207	197.684	177.002	157.622
1634245_at	CT32433	CG34229	5740848	CG13191	535.227	595.292	411.716	495.264	620.545	541.104		355.713	409.452	454.292	473.244	482.685	304.151		431.763	386.498	367.747	442.177	464.051	465.338
1626316_at	CG11757-RA	CG34348	32072	CG11757	102.436	93.5868	119.664	102.006	149.736	105.163		124.567	129.813	127.554	101.565	91.9516	155.553		149.173	114.392	89.7527	116.36	121.233	92.6484
1624706_at	CG11819-RA	CG34349	43002	CG11819	297.065	246.279	262.488	253.511	260.964	240.757		335.899	375.379	317.202	306.594	245.647	295.446		259.29	345.178	205.534	247.916	265.771	289.47
1637256_at	Dm.3R.39174.0	CG34349	43002	CG11819	964.716	1014.74	987.503	1025.72	1033.73	778.314		915.416	1397	1108.16	1018.38	1082.73	996.778		959.979	1164.67	852.136	859.923	1014.79	870.036
1636439_at	CG12425-RA	CG34354	5740528	CG12425	74.2438	98.2986	92.7936	115.272	94.4457	113.584		108.463	98.8596	117.584	101.646	106.267	102.468		125.802	76.6062	92.6885	110.575	88.0154	108.18
1631851_at	CG12852-RA	CG34354	5740528	CG12425	139.664	116.838	193.875	125.417	232.096	182.062		207.245	179.833	157.16	200.726	177.994	299.731		226.981	218.689	131.661	170.844	197.251	173.223
1628386_at	CT33317	CG34355	42820	CG12492	86.2689	63.4424	88.5166	77.5717	92.1875	77.2664		100.838	69.0478	89.2721	60.4914	52.5168	71.4503		86.9063	78.3269	88.3147	68.8715	91.5876	81.7441
1640397_at	CG32469-RA	CG34360	41217	CG12802	84.5291	98.4127	120.98	123.454	107.33	106.161		119.012	111.335	106.465	123.618	110.838	172.596		225.673	107.88	115.984	99.3647	105.359	90.2325
1624009_at	CG12802-RA	CG34360	41217	CG12802	174.577	175.82	167.969	226.603	183.206	178.643		168.081	143.901	170.565	139.118	198.219	148.974		222.38	123.926	135.161	151.773	182.454	176.38
1638314_at	CG12418-RA	CG34360	41217	CG12802	406.954	265.386	266.583	1095	503.594	609.997		332.405	445.636	568.236	652.486	821.915	478.118		1078.25	528.714	361.988	716.617	752.465	753.845
1638820_at	CG12870-RA	CG34362	43362	CG12870	679.738	747.454	738.172	938.188	717.53	759.216		638.188	584.446	654.711	714.013	709.791	623.063		516.209	702.279	675.326	692.31	625.504	665.584
1629798_at	CG12959-RA	CG34365	5740557	CG12958	295.134	376.35	240.551	266.478	292.825	273.225		196.058	244.246	251.225	268.68	233.332	242.625		234.839	267.693	167.279	252.33	279.112	271.751
1640264_at	CG31160-RA	CG34376	42638	CG13845	84.6929	86.8956	108.506	135.988	94.8791	88.9035		68.1373	102.304	96.6884	94.1331	93.02	111.694		105.596	83.3282	80.1145	80.7569	104.081	95.3214
1633067_at	CG13845-RA	CG34376	42638	CG13845	347.672	343.469	506.685	819.994	737.779	378.027		403.869	553.131	615.068	609.731	531.755	561.351		596.409	212.605	187.796	516.519	591.668	641.452
1637838_at	CG31640-RA	CG34380	5740323	CG13988	310.799	299.974	248.317	275.064	249.857	269.954		291.752	224.105	225.826	282.788	282.426	202.321		285.849	258.052	208.175	251.956	268.666	232.219
1625511_at	CG9322-RA	CG34383	5740131	CG14365	567.077	568.42	601.842	684.109	615.714	643.679		600.024	593.988	612.595	545.304	541.194	566.233		657.587	655.22	449.608	510.597	603.651	625.999
1633890_at	CG31187-RA	CG34384	5740362	CG14462	85.8397	88.4952	163.626	107.219	79.9584	122.175		194.034	82.5853	130.829	143.018	112.381	182.44		184.301	166.084	109.572	144.811	144.75	161.229
1634235_at	CG14843-RA	CG34388	5740700	CG14842	394.736	469.797	426.313	455.224	377.828	344.031		377.778	384.203	453.237	431.985	430.387	427.405		368.184	382.169	425.233	463.261	383.736	484.314
1635292_at	CG15655-RA	CG34396	37398	CG15654	153.308	139.002	126.172	143.165	102.891	93.9971		64.267	115.831	106.112	97.63	131.818	80.6448		104.555	117.577	40.8015	111.577	100.871	73.1811
1635127_at	CT32331	CG34398	5740462	CG15867	255.314	338.808	318.985	235.935	259.347	222.816		310.351	323.275	299.695	265.937	236.541	239.05		317.475	376.837	255.251	241.581	236.678	206.131
1635166_at	CG32131-RA	CG34400	39533	CG17368	151.874	243.19	247.82	189.137	231.237	190.077		201.98	164.357	268.174	236.814	232.183	207.391		276.871	196.132	181.018	222.412	163.387	175.963
1635918_at	CG32542-RA	CG34401	50356	CG17757	744.807	834.324	1257.44	1225.34	726.345	1130.67		830.477	1237.67	1259.6	964.511	1039.71	1291.66		1104.46	1289	1216.15	1031.53	1394.84	1362.11
1633994_at	CG4940-RA	CG34402	41513	CG17793	101.354	119.939	120.97	95.9835	97.4646	114.08		145.88	108.415	142.171	113.517	129.831	156.621		140.653	123.952	143.035	146.719	125.63	124.981
1623896_a_at	CG6156-RA	CG34404	41873	CG18496	719.126	715.145	791.154	720.825	747.003	676.844		653.674	694.347	734.817	700.842	737.623	731.025		863.642	849.147	826.441	835.148	730.361	719.827
1641461_at	CG2967-RA	CG34408	31953	CG2967	860.312	812.701	864.383	856.883	761.612	821.535		850.984	759.696	831.493	845.849	737.415	852.671		820.048	796.312	882.893	867.131	833.02	876.112
1636450_at	CG3960-RB	CG34417	31591	CG3950	161.986	139.15	99.2517	84.5319	113.883	69.5146		111.936	108.523	100.268	87.6373	126.328	97.8408		81.5581	109.046	66.7198	81.8468	111.873	122.998
1628465_a_at	CG3960-RC	CG34417	31591	CG3950	2783.64	2867.24	3430.51	2688.63	2502.96	2738.53		3663.15	3431.81	3525.41	2863.49	2960.36	3828.69		3697.03	3672.88	3511.47	2768.09	2861.42	3048.54
1641329_at	CG7282-RA	CG34422	32877	CG7274	292.286	347.747	295.733	362.211	319.211	269.521		297.675	280.986	319.659	327.342	353.175	233.489		209.56	272.511	248.062	285.384	264.068	260.752
1627629_at	CG3446-RA	CG3446	31578	NADH ubiquinone oxidoreductase B16.6	6151.71	5883.71	4901.52	5461.63	5743.23	5432.98		4720.93	4502.48	5218.95	5600.29	5775.19	4988.08		3823.89	4601.33	4045.56	4828	4784.81	4845.94
1624549_at	CG3523-RA	CG3523	33524	Fatty acid synthetase	39387	35256.3	33046.6	29581.4	27003.7	44053		31428.5	29841.1	28693.3	29073.8	27992.6	30293.9		30419.4	42115.5	30196.7	40118.3	31979.5	31231.7
1638043_a_at	CG3530-RB	CG3530	37707	MYOTUBULARIN-like	2722.05	2598.95	2653.91	2827.76	2439.43	2464.59		2416.21	2612.53	2434.33	2305.6	2363.54	2282.91		3172.13	2936.12	2621.94	2594.59	2259.97	2203.89
1635023_at	CG3560-RA	CG3560	32586	Ubiquinol-cytochrome c oxidoreductase 14 kDa	12980.9	12610.4	10358.2	10993.4	10898.2	12921.7		10509.9	10071.5	11381.6	11957.3	12575.1	10502.1		10308.3	10139.9	8783.15	11179.5	11195.7	11299.4
1638197_at	CG3573-RA	CG3573	31157	inositol 5-phosphatase	534.933	529.596	598.403	615.999	528.457	483.806		500.862	604.814	521.576	494.36	501.452	438.455		511.769	496.424	439.89	532.35	449.281	456.213
1641599_at	CG3621-RA	CG3621	31190	NADH ubiquinone oxidoreductase B14.5A	4034.51	3926.89	3112.24	3386.01	3402.56	3716.58		2723.26	2921.38	3216.19	3618.87	3722.41	3179.52		3258.34	2770.83	2366.16	3075.88	3160.34	2896.72
1639592_at	CG3624-RA	CG3624	37557	Cell adhesion protein	1209.55	1370.6	1237.79	752.456	1170.67	1081.85		1027.08	1493.25	1061.69	1188.08	1331.61	1247.36		631.522	1428.46	1019.24	1253.73	1265.17	1025.69
1641147_s_at	CG3632-RD	CG3632	32589	MYOTUBULARIN-like	550.55	482.067	566.027	556.841	632.16	513.521		645.533	599.835	475.482	631.962	639.467	646.274		624.64	573.475	593.236	678.636	646.871	581.104
1634417_s_at	CG3683-RA	CG3683	37946	NADH ubiquinone oxidoreductase 19 kDa	3261.12	3382.01	2904.76	3131.97	3666.21	3041.54		2548.32	3041.08	3318.47	3760.16	3673.82	2922.21		2871.99	2652.57	2857.45	2995.88	3107.95	3009.25
1632803_at	CG3719-RA	CG3719	44736	thioredoxin	626.795	816.61	603.085	740.01	631.414	607.352		592.1	694.989	739.892	673.62	668.642	587.626		484.512	651.595	627.239	718.165	661.06	651.926
1636813_s_at	CG3731-RA	CG3731	41800	Ubiquinol-cytochrome c oxidoreductase Core protein 1	6725.1	6081.29	4851.5	6028.95	5224.96	5346.17		4393.06	4434.16	5076.92	5501.56	6075.31	4735.12		4613.8	4394.35	3560.62	4738.98	4985.54	4419.57
1631577_a_at	CG3760-RB	CG3760	37987	anon-fast-evolving-2C9	1202.17	1297.82	1211.88	1074.34	1140.62	1213.45		1022.14	923.101	1048.92	992.449	1077.35	827.179		902.143	1197.73	1921.13	956.194	922	919.101
1624788_at	CG3773-RA	CG3773	42309	anon-fast-evolving-2D12	179.288	249.884	227.212	240.566	290.576	219.143		145.666	246.983	234.948	205.757	220.258	187.478		206.088	261.343	235.561	196.077	158.953	220.898
1640399_at	CG3775-RA	CG3775	32234	zinc metalloprotease	1306.17	1267.67	1234.22	1301.08	1305.86	1002.02		1171.6	1526.95	1587.38	1630.48	1253.35	1336.58		1055.35	1097.7	776.134	1034.49	1052.52	1214.4
1623081_at	CG3776-RA	CG3776	37996	Drosophila P29	1990.6	1872.24	1821.3	1872	1820.74	1872.08		1887.07	1616.55	1813.02	1706.4	2001.42	1762.14		1823.05	1675.93	1670.25	1985.52	1758.88	1791.83
1640915_at	CG3800-RA	CG3800	37646	anon-fast-evolving-1B4	5962.26	6329.52	5616.91	5512.84	5173.83	5894.89		5013.26	4609.4	5174.57	4936.47	5128.08	4474.26		5180.78	4721.26	7170.27	6061.52	5633.44	5270.96
1639296_at	CG3862-RA	CG3862	33261	RCC GEF-related protein	210.237	244.554	186.309	206.864	188.438	158.118		163.638	160.975	190.575	203.08	178.076	169.449		204	186.474	153.729	200.935	203.281	201.239
1623638_a_at	CG3894-RB	CG3894	37959	dmNeural-like	80.3561	79.7378	114.38	70.3705	114.009	128.027		131.834	105.56	97.73	118.897	116.447	125.468		121.959	125.544	105.393	109.54	80.3398	114.437
1634655_at	CG3894-RA	CG3894	37959	dmNeural-like	353.384	345.453	324.744	370.393	366.538	357.951		274.859	345.353	346.481	301.803	314.524	312.722		317.326	318.423	318.387	337.695	330.176	282.685
1634613_s_at	CG40002-RA	CG40002	3355155	NADH ubiquinone oxidoreductase AGGG	3846.87	4282.74	4087.34	3558.48	3800.52	4130.01		3577.41	3287.24	3665.29	3581.04	3919.24	3789.56		2554.39	3346.03	3374.03	3746.83	4081.74	4084.97
1640691_at	CG4030-RA	CG4030	37395	Rabaptin5	1166.96	1120.76	1187.93	1339.42	1162.85	1171.38		1097.26	1326.74	1318.23	1252.61	1288.4	1301.45		1427.76	1383.56	1394.32	1286.13	1108.12	1229.78
1625834_at	CG40067-RA	CG41520	5740294	CG40067	54.1713	84.3625	74.7521	80.2234	95.7756	79.9231		106.161	96.1598	90.2123	97.9599	87.0357	70.1842		87.2725	85.9929	89.0146	133.931	126.45	99.7721
1623118_s_at	HDC02629	CG4168	34889	chaoptic-like	150.294	141.221	141.192	126.313	142.225	95.1127		134.891	149.23	141.885	117.963	125.012	144.37		153.857	111.915	61.3918	108.374	102.082	147.009
1629110_x_at	HDC02629	CG4168	34889	chaoptic-like	237.002	185.989	122.272	154.449	178.602	190.772		232.817	172.199	179.974	161.876	190.619	199.291		227.085	158.042	88.6086	143.601	202.063	214.936
1640030_at	CG4168-RA	CG4168	34889	chaoptic-like	318.085	383.218	383.107	487.86	482.668	419.46		351.239	295.05	476.592	425.382	548.423	536.983		452.533	377.347	428.899	511.553	709.556	638.421
1624439_at	CG4169-RA	CG4169	39846	ubiquinol-cytochrome c reductase	7422.44	7034.33	5549.41	6760.55	6518.02	6475.52		5664.76	5466.77	5958.84	6579.19	7096.29	5456.46		5886.93	5204.44	4320	5515.12	5641.57	5440.54
1636205_at	CG14896-RA	CG42232	7354465	CG14896	149.056	187.087	162.596	225.408	174.942	169.497		165.176	191.187	187.318	176.122	177.59	178.386		170.556	199.747	177.796	191.659	201.964	186.623
1630249_at	CG31090-RA	CG42235	43136	CG31090	414.811	363.281	362.282	314.54	281.434	325.817		358.169	234.169	226.018	284.785	301.326	350.829		324.086	223.073	347.011	286.625	323.791	357.6
1634073_at	CG13466-RA	CG42247	39617	CG13466	134.641	224.913	150.671	171.847	163.084	193.162		162.206	156.214	162.106	162.947	183.78	147.458		199.948	220.515	194.804	187.704	161.719	153.441
1630880_at	CG12467-RA	CG42248	31031	CG12467	210.369	208.698	150.177	209.374	185.45	179.755		131.022	175.989	229.259	179.204	210.338	147.639		249.173	154.546	109.176	209.9	200.948	179.265
1630679_at	CG1961-RA	CG42249	32043	CG1961	117.939	105.382	131.708	74.0549	105.968	96.424		144.468	126.105	148.125	123.849	112.609	98.3066		103.961	123.526	104.61	117.09	129.433	99.2015
1629284_a_at	CG32387-RA	CG42256	38788	CG32387	248.492	156.608	204.49	251.455	173.172	237.975		169.21	236.404	226.431	297.614	279.84	133.61		230.615	215.669	133.31	247.49	256.559	209.315
1640626_at	CG32387-RB	CG42256	38788	CG32387	755.457	702.59	623.989	787.421	727.2	592.499		640.988	666.734	826.015	903.122	861.564	539.56		939.207	655.116	352.967	843.767	908.872	846.096
1634146_at	CG15926-RA	CG42258	32196	CG15926	639.642	690.878	814.425	757.405	717.914	729.071		729.583	673.49	759.146	762.788	707.593	894.928		969.416	878.785	634.156	820.718	969.386	870.204
1623394_at	CG3536-RA	CG42260	37614	CG13530	62.4348	80.1494	67.4938	90.7143	87.6617	35.1195		73.1259	81.6717	88.9686	99.2746	65.7256	66.2936		126.983	83.1602	2.15078	75.8499	86.7617	81.6955
1633983_a_at	CG32046-RB	CG42268	39145	CG32044	3298.04	3160.25	3831.19	3777.02	3218.36	3611.7		4005.13	3351.88	3852.14	3662.44	3699.15	4330.43		3428.62	4078.74	4835.87	4200.56	4638.43	4884.58
1632756_at	CG1846-RA	CG42271	2768892	CG33248	261.869	233.297	251.791	230.528	276.439	214.46		214.353	220.549	260.518	200.07	229.001	201.471		240.024	232.862	256.653	202.467	166.344	214.671
1641372_at	CG1846-RB	CG42271	2768892	CG33248	422.01	481.558	471.197	518.52	484.608	473.233		451.662	498.964	548.227	457.814	454.151	496.17		475.651	465.3	593.355	463.343	521.653	458.355
1624969_s_at	CG17041-RA	CG42319	36473	CG17041	751.462	919.102	1175.95	1085.29	902.448	883.566		1416.11	1020.02	1216.8	1217.63	1352.11	1115.71		1495.78	1662.29	1611.55	1369.72	1272.58	1160.52
1627239_s_at	CG17034-RA	CG42321	36488	CG17034	2450.73	2913.92	2669.27	3282.29	2640.08	2680.74		2620.83	2664.06	2897.02	3113.79	3017.5	2710.19		3021.32	2664.56	2501.13	3237.75	3049.07	3132.25
1635236_at	CG15690-RA	CG42322	42455	CG15690	75.3605	74.4977	73.9218	101.416	118.387	47.76		98.3795	44.2496	98.2832	80.4394	94.8933	82.5057		120.024	94.4589	74.8479	101.387	85.5884	129.735
1630733_s_at	CG31203-RA	CG42322	42455	CG15690	584.414	550.769	474.253	586.279	611.599	583.989		418.461	388.046	480.197	531.035	518.624	386.435		557.783	500.524	422.927	493.268	400.885	444.251
1637753_at	CG14748-RA	CG42326	35838	CG14747	99.8221	81.385	95.7194	75.1415	80.368	105.599		73.4691	84.1076	111.713	92.619	66.4467	89.5984		115.684	105.802	99.1385	79.113	101.573	106.543
1629723_at	CG14714-RA	CG42327	41401	CG14713	236.681	254.518	231.443	222.583	234.341	211.655		328.635	279.665	277.721	248.202	243.388	318.441		360.621	263.402	240.015	232.903	226.413	265.433
1637590_at	CG5156-RA	CG42329	33312	CG14343	51.685	84.9585	68.5079	63.4634	85.1653	88.1004		65.3825	89.304	46.1337	84.9884	90.21	83.6977		39.4301	137.94	64.5366	72.6672	58.4071	95.5731
1631792_at	CG7060-RA	CG42330	2769008	CG13672	65.4933	87.3987	72.758	95.9298	86.6936	88.0987		60.3829	60.5624	86.562	90.0573	97.1038	94.7248		92.5585	73.5823	80.8472	97.0289	75.7914	75.9704
1631111_at	CG6879-RA	CG42331	42948	CG13632	83.5347	75.4815	49.4267	53.6568	90.0746	91.894		89.0446	56.9241	111.047	91.8868	125.064	103.527		117.204	92.2035	53.1698	92.8905	104.159	89.6722
1629625_at	CG13211-RA	CG42336	36205	CG13210	825.98	1016.67	765.862	797.078	852.065	854.82		642.029	792.138	793.224	739.814	739.897	634.505		559.411	500.367	880.02	815.232	727.14	651.244
1633547_a_at	CG13211-RA	CG42336	36205	CG13210	1805.42	2371.68	1547.85	1744.12	1861.2	1655.74		1267.69	1631.72	1579.71	1586.3	1553.77	1313.78		827.395	1120.45	2084.7	1970.8	1741.5	1450.86
1634059_at	CG12543-RA	CG42340	7354472	CG12543	73.4416	127.641	69.1822	93.2927	93.9069	66.4989		75.952	81.2383	88.1006	85.1493	108.301	64.98		61.6781	64.9661	18.2989	89.2772	49.679	73.5833
1631471_at	CG14889-RA	CG42342	7354466	CG11769	252.338	302.305	361.153	327.731	368.599	310.281		451.505	311.366	368.522	320.434	356.33	373.596		359.7	412.813	449.904	389.156	404.205	458.678
1630430_a_at	CG30437-RA	CG42345	35494	CG30437	507.131	564.802	624.865	564.146	779.652	512.639		633.35	461.094	782.955	637.644	594.624	609.702		483.785	682.183	1036.41	565.435	733.956	821.993
1633881_at	CG1776-RA	CG42347	36002	MLCK-like	138.943	108.158	161.363	162.764	151.678	128.012		109.357	111.999	113.637	155.565	145.674	141.852		173.996	175.027	129.388	171.838	110.139	153.58
1640505_at	Dm.2R.20325.0	CG42351	37164	CG15092	709.862	370.458	481.514	240.697	548.65	403.456		485.576	441.672	423.778	484.508	506.615	557.641		255.124	169.917	292.076	484.454	619.166	290.892
1633076_at	CG15092-RA	CG42351	37164	CG15092	2174.2	1381.75	1628.76	927.649	1923.17	1543.33		1710.28	1872.07	1514.24	1914.72	2053.19	2209.9		607.026	658.575	1085.07	2128.5	2015	1159.34
1639037_at	CG13588-RA	CG42360	37937	CG13588	128.425	185.355	238.014	132.481	169.95	176.913		279.967	232.546	216.083	200.52	180.617	268.109		230.324	366.202	340.319	213.987	224.208	195.593
1625230_a_at	CG31738-RB	CG42389	34987	CG13260	2248.22	2332.86	1897.78	2557.98	2075.54	2155.07		1765.23	2087.2	1958.66	2228.51	2590.76	1589.02		2020.91	2095.78	1201.9	2047.72	2365.95	2014.52
1628867_s_at	CG5740-RA	CG42390	42600	CG33334	1552.84	1921.09	1574.01	1603.95	1375.97	1625.4		1564.33	1845.68	1676.98	1755.86	1928.6	1457.11		1746.31	1985.52	1499.12	1570.49	1372.96	1430.85
1626064_at	CG4648-RA	CG42399	33176	CG11620	129.643	141.501	141.23	131.966	127.42	145.082		99.4268	113.332	124.133	120.964	120.31	115.715		125.269	120.291	117.167	91.996	123.06	105.654
1624235_at	CG4285-RA	CG42404	41842	CG34128	1422.22	1648.43	1707.68	1672.5	1254.83	1446.93		1659.8	1294.69	1588.01	1572.17	1667.38	1450.63		1306.73	1622.1	1711.34	1709.71	1694.9	1613.44
1636802_at	CG33279-RA	CG42458	2768945	CG33277	74.4473	66.756	60.1525	78.8184	104.478	70.036		65.3146	47.0033	86.8369	93.1577	95.5122	59.2694		100.847	90.0466	60.5147	72.353	83.2963	63.7159
1627652_at	CG17761-RA	CG42492	8674066	CG11473	180.491	174.671	142.425	189.062	183.043	170.222		158.974	173.384	199.564	122.808	185.457	212.995		241.151	219.201	200.026	159.359	186.08	213.377
1631554_at	CG11473-RA	CG42492	8674066	CG11473	4453.66	4622.79	4305.01	5428.33	4020.59	4848.55		4303.73	3732.95	4377.24	4315.76	4427.56	4199.2		4056.22	5326.86	4449.19	4317.36	5292.11	5188.83
1634804_at	CG15819-RA	CG42533	34030	CG15819	1147.72	1113.33	1532.2	1319.87	1170.57	1223.09		1801.99	1490.11	1419.1	1320.26	1301.66	1513.19		1932.66	1823.6	1326.89	1246.4	1414.27	1521.58
1628265_a_at	CG32245-RB	CG42540	38562	CG13719	279.552	354.026	250.742	441.248	421.865	380.829		271.747	387.701	405.323	477.111	407.335	293.738		484.231	363.293	385.137	496.803	331.95	453.924
1626837_a_at	CG32245-RC	CG42540	38562	CG13719	3246.01	3481.05	4471.83	3648.79	3608.67	3810.59		4686.31	3307.85	3620.04	3637.52	3592.54	4219.05		4860.9	4455.06	4853.65	3848.63	4191.44	4310.95
1633281_at	CG32776-RA	CG42541	31344	CG15240	1954.24	1845.42	1588.76	1702.29	1451.86	1387.42		1582.52	1266.85	1468.92	1454.31	1524.84	1234.52		1611.24	1533.86	1482.62	1555.47	1491.44	1446.08
1626296_at	CG31303-RA	CG42542	8674000	CG31303	82.993	56.0533	85.6194	65.6813	95.815	88.373		86.9453	88.7682	90.6723	87.5699	90.4888	110.934		94.1407	96.1597	107.471	98.1075	115.759	98.8761
1639635_s_at	CG4196-RC	CG42542	8674000	CG31303	1799.26	1619.55	1835.62	1716.91	1903.71	1716.52		1796.96	1813.71	1914.75	1827.68	1884.37	1854.7		2586.86	1666.27	1821.66	1881.07	2016.73	1915.42
1624574_at	CG14656-RA	CG42574	40596	CG17735	405.945	304.488	324.335	466.95	406.49	341.064		431.643	306.235	445.192	477.091	427.582	374.217		366.549	320.569	169.314	399.606	354.705	397.823
1624385_at	CG17735-RA	CG42574	40596	CG17735	436.892	408.523	558.69	510.851	497.231	449.146		488.227	464.418	603.008	541.452	430.738	516.959		544.232	600.555	560.412	555.018	603.881	586.13
1626044_at	CG7628-RA	CG42575	39255	CG7628	4672.18	4896.91	5884.34	6457.3	5622.45	6060.57		5923.91	4528.14	5473.98	5602.03	5948.99	6916.37		6873.61	6818.86	6397.54	5915.15	6928.32	6952.3
1641486_at	CG32108-RA	CG42588	39457	CG11008	213.06	182.338	192.81	200.077	194.782	185.982		223.137	196.348	209.582	208.457	226.821	214.934		225.539	271.266	265.452	200.535	190.59	213.285
1629634_at	CG1531-RB	CG42593	31713	CG1531	65.3645	110.548	133.247	92.8521	111.254	134.486		114.381	106.357	88.1453	108.981	96.4979	130.956		118.758	117.025	132.164	104.214	107.354	98.8473
1630366_at	CG31149-RA	CG42613	42269	CG31149	859.584	960.501	1351.45	1172.02	1088.1	1515.72		1584.36	1448.58	1799.08	1716.52	1961.87	2164.27		2242.95	1654.33	2221.79	2617.91	2260.64	2512.01
1623715_at	CG4567-RA	CG4567	34004	iconoclast	464.884	631.705	481.801	551.364	647.857	354.895		331.641	365.515	526.37	550.635	600.831	372.205		510.292	372.772	490.916	542.545	526.863	395.124
1638874_at	CG4585-RA	CG4585	37782	undefined 2	1401.09	1445.71	1347.78	1270.65	1355.95	1537.22		1374.46	1514.09	1319.45	1326.64	1204.39	1349.54		1219.37	1880.7	1365.99	1206.42	1222.63	1385.15
1625412_at	CG4769-RA	CG4769	38612	Ubiquinol-cytochrome c oxidoreductase Cytochrome C1	11561	11892.1	11071.7	12117.4	12475	12874.7		11140	10200	11936.8	12355.1	12893.8	11637		10539.7	10460.9	11120.8	12403.1	11937.6	11570.3
1625477_a_at	CG4797-RB	CG4797	37770	Sugar transporter-like	1316.4	1402.2	1219.69	966.424	1384.61	1243.81		1032.2	1203.2	1516.15	1230.71	1173.43	883.475		669.989	2394.12	1190.55	1189.45	1040.11	897.616
1628240_at	CG4825-RA	CG4825 /// DsecGM22203	40281	Phosphatidylserine synthase /// ---	2098.29	4438.15	3148.38	2353.02	4059.36	4603.65		1588.45	1481.35	2038.5	2308.18	2084.2	1594.04		797.132	8458.31	6192.49	2998.89	2454.89	1944.82
1639123_at	CG4882-RA	CG4882	37787	undefined 1	903.433	1045.1	841.069	920.24	914.261	785.044		694.809	666.197	811.603	859.655	827.442	626.516		753.309	647.435	903.7	804.59	690.769	668.404
1628589_at	CG5010-RA	CG5010	32701	transcript f	8690.88	7753.88	7017.57	10198.3	7172.24	8652.46		7090.26	7372.29	7573.61	7384.03	7569.92	6556.6		8513.24	10086.7	8136.79	7987.19	7368.51	6737.75
1634270_at	CG5037-RA	CG5037	34394	Protoheme IX farnesyltransferase	1311.12	1430.12	1134.19	1404.23	1304.26	1091.1		1077.46	1190.05	1382.42	1366.11	1374.12	1132.6		1174.15	1136.44	1211.2	1289.37	1295.83	1151.45
1629091_at	CG5177-RA	CG5177	34017	trehalose-phosphatase	1111.39	1242.16	1018.68	1051.1	1039.13	929.815		891.548	872.266	925.43	1029.8	1105.28	1048.47		1036.61	837.178	608.483	817.551	886.205	855.396
1641259_at	CG5210-RA	CG5210	36868	chitinase-like	9497.22	7178.26	6657.56	6452.93	7082.35	7384.66		7594.99	9066.09	7590.73	8498.95	8992.91	7866.82		8102.57	4038.51	3659.73	6203.93	7197.14	7145.93
1638067_a_at	CG5261-RB	CG5261	34021	Dihydrolipoyllysine-residue acetyltransferase	6928.19	6729.88	5836.19	6598.96	6264.02	6583.94		4996.41	4611.08	5331.79	5747.19	6095.26	4967.15		4689.63	5645.97	4688.3	6824.5	6503.58	5365.15
1626588_a_at	CG5325-RB	CG5325	34630	Peroxisomal farnesylated protein	487.636	631.165	625.102	511.558	618.442	486.962		716.355	547.727	618.085	742.065	772.792	571.26		770.833	537.36	596.73	756.921	641.558	557.741
1639148_at	CG5325-RA	CG5325	34630	Peroxisomal farnesylated protein	1818.59	1973.59	1619.34	2041.81	2231.08	1676.02		1397.87	1577.58	2056.87	2147.7	2259.16	1565.89		1647.06	1571.48	1687.07	2125.29	1887.01	1717.21
1631723_at	CG5498-RB	CG5498	40250	transcript 2	444.57	453.197	472.028	615.436	546.16	471.615		514.287	618.721	535.123	502.674	522.709	538.473		697.9	951.092	528.884	491.938	467.067	510.235
1637018_at	CG5548-RA	CG5548	32434	NADH ubiquinone oxidoreductase B18	2663.08	2713.83	2191.8	2557.62	2753.45	2376.67		2024.23	2189.85	2362.49	2788.4	2740.27	2178.13		2209.45	1950.37	1944.75	2317.06	2354.91	2259.28
1627873_at	CG5641-RA	CG5641	41529	Interleukin enhancer binding factor	418.93	429.96	402.119	468.322	463.576	412.622		387.555	458.773	437.797	381.058	416.161	415.058		423.143	391.443	469.687	440.589	369.483	379.453
1628014_at	CG5703-RA	CG5703	32740	NADH ubiquinone oxidoreductase 24 kDa	3192.48	3194.61	2906.27	3194.58	3322.79	2991.87		2958.22	2896.07	3025.58	3326.86	3459.05	3215.95		3039.47	2735.49	2759.06	3137.47	3025.93	2951.49
1625250_at	CG5802-RA	CG5802	42510	anon-fast-evolving-1H6	1164.43	1398.48	1407.4	1260.72	1411.78	1850.58		1351.1	1231.97	1311	1056.91	1027.83	1355.88		723.712	1200.56	2534.39	1482.11	1314.36	1119.75
1631266_a_at	CG5840-RA	CG5840	42106	Pyrroline-5-carboxylate reductase	1681.39	1046.18	1170	1083.55	857.877	790.226		1374.32	765.785	862.914	943.067	920.591	971.581		825.596	223.153	571.447	697.167	777.296	840.487
1637954_at	CG5844-RA	CG5844	41533	Enoyl-CoA hydratase	675.539	685.94	671.691	659.278	879.875	726.054		676.814	708.746	617.513	662.748	621.884	643.565		640.356	596.559	870.037	725.738	748.607	546.952
1634428_at	CG5924-RA	CG5924	34307	d-mtDNA helicase	91.2272	127.637	106.666	134.287	147.324	91.2836		92.4678	87.2583	146.671	121.033	96.9264	105.661		121.175	163.895	209.736	127.117	90.7551	79.1739
1624263_at	CG5933-RA	CG5933	42844	Inducer of Meiosis 4	79.6467	97.8655	81.7791	103.839	90.5441	66.7127		97.4537	96.044	102.301	107.373	80.6935	82.7765		87.4813	57.5908	92.2184	99.2851	63.4243	83.0213
1628214_at	CG5989-RA	CG5989	38984	SAM methionine methyltransferase	1034.52	978.294	787.836	983.815	1009.49	825.73		803.298	826.38	789.665	875.36	938.019	782.777		981.36	938.647	760.132	820.363	822.322	764.166
1629153_s_at	CG5991-RA	CG5991	42849	Phosphatidylserine decarboxylase	4108.92	5749.54	3603.29	1972.84	2785.12	3174.09		4433.34	3060.46	3813.76	3938.94	2995.98	3180.54		1303.67	5359.99	2392.2	4709.06	2470.94	2551.7
1633965_at	CG6020-RA	CG6020	40272	NADH ubiquinone oxidoreductase 39 kDa	6579.61	6458.32	4998.26	6319.38	6000.98	6008.16		4269.93	5039.9	5609.56	5480.1	6153.63	5211.58		5419.91	4745.82	3827.56	5126.02	4844.24	4793.73
1629705_at	CG6084-RB	CG6084	39304	ESTS:34F4T	1165.62	1307.32	1287.38	1252.78	1362.63	1393		1411.29	1228.36	1074.87	1458.31	1389.49	1535.39		841.877	934.676	1201.09	1322.12	1220.35	1563.16
1631205_a_at	CG6084-RA	CG6084	39304	ESTS:34F4T	14299.6	11223.9	11749.7	8748.54	11970.2	14770.5		11508.2	15698.6	9130.51	8789.93	10172.4	13697.6		9196.1	8548.78	12278.6	9889.52	12172.8	13053.3
1634134_at	CG6114-RA	CG6114	39732	SNF1-related	1042.63	1266.12	1119.17	1287.47	942.46	938.336		1081.26	1101.75	1421.8	1045.81	950.314	959.971		973.187	1597.78	1568.95	1155.89	1179.93	1155.47
1631738_at	CG6116-RA	CG6116	34735	UV radiation resistance associated gene	366.541	328.533	356.406	371.854	396.439	319.891		384.192	403.426	424.384	400.108	361.365	405.818		381.318	422.04	355.099	409.771	433.726	475.771
1637282_at	CG6171-RA	CG6171	41872	Anon-becker2	111.437	148.427	155.344	147.254	167.471	174.455		172.806	187.043	138.84	196.057	193.575	214.531		194.226	183.703	230.916	167.08	156.452	191.126
1635125_a_at	CG6206-RA	CG6206 /// DsimCG6206	34437	lysosomal mannosidase /// ---	5292.84	4566.09	4214.31	3703.71	4106.14	3256.12		4109.78	8261.26	4558.5	5284.11	5079.75	4866.44		4949.81	2637.12	1636.53	3251.74	3517.96	3655.79
1627000_s_at	CG6231-RC	CG6231	42339	Organic cation transporter	373.045	343.839	267.782	465.193	365.564	381.08		265.659	320.097	397.128	322.667	279.599	323.167		341.246	485.984	474.841	379.897	309.208	297.166
1627726_a_at	CG6404-RB	CG6404	39222	Biogenesis protein OXA1	492.489	582.798	502.209	450.368	618.547	541.257		396.758	385.934	497.084	491.117	470.679	352.811		336.233	365.851	721.148	593.097	434.166	415.894
1629745_at	CG6439-RA	CG6439	42586	Isocitrate dehydrogenase	608.119	651.735	721.998	732.941	718.183	705.397		596.695	553.84	641.154	698.57	588.083	725.177		595.579	601.98	668.788	628.551	761.658	716.016
1639242_a_at	CG6455-RA	CG6455	42587	Motor protein	2119.4	2192.66	2149.11	2344.19	2536.73	2257.57		2085.5	1857.47	2046.71	2166.52	2090.74	1994.83		2317.67	1822.81	1831.83	2053.82	2231.04	2154.06
1632984_s_at	CG6503-RA	CG6503	50079	putative noncoding RNA 007:3R	32609.3	27992.3	22491.4	21488.8	22284	32798.2		22654.4	29256.7	25062.2	25152.6	25725.4	25600		23482.1	18965.1	16587.6	25037.9	26248.4	27410.7
1639986_at	CG6854-RA	CG6854 /// CTPsyn	39645	CTP synthase /// CTP synthase	211.997	251.651	175.898	230.167	166.277	175.384		165.352	190.108	196.061	156.568	191.618	158.469		154.767	224.096	198.989	167.691	182.943	200.393
1640191_a_at	CG6854-RC	CG6854 /// CTPsyn	39645	CTP synthase /// CTP synthase	529.877	546.777	558.304	605.577	653.799	567.505		473.092	473.969	522.355	504.225	476.597	468.723		386.579	742.502	792.364	555.481	525.287	492.405
1629324_at	CG6870-RA	CG6870	35067	cytochrome B5	8116.94	7907.69	9626.77	10638.1	9550.26	12469.9		8480.28	6890.97	9409.22	10178.9	9571.35	9532.89		11585.9	8941	10479	11138.9	10481.3	9944.91
1630044_s_at	CG6904-RC	CG6904 /// DanaGF17161 /// DereGG20891 /// DgriGH14560 /// DmojGI23664 /// DperGL21689 /// DpseGA19945 /// DsecGM25805 /// DsimGD20381 /// DvirGJ23225 /// DwilGK13980 /// DyakGE26410	41823	Glycogen synthase /// --- /// --- /// --- /// --- /// --- /// GA19945 /// --- /// --- /// --- /// --- /// ---	2839.11	2684.96	2674.71	2416.05	2141.98	2625.15		2631.31	2713.84	2266.31	2467.2	2508.61	3383.65		2598.95	2492.78	3430.96	2276.67	2767.67	2499.68
1633407_at	CG6959-RA	CG6959	41434	connectin-like	725.803	681.493	950.752	717.012	741.467	812.726		1001.67	794.256	901.928	863.877	879.18	1079.81		891.724	865.51	1050.79	909.536	1004.98	992.993
1638539_at	CG7137-RA	CG7137	37204	Gene 3	172.273	201.371	182.363	168.134	188.538	217.973		167.875	168.145	190.616	147.195	134.807	154.656		142.794	277.934	426.292	204.253	148.938	158.33
1623017_at	CG7149-RA	CG7149	34063	diacylglycerol cholinephosphotransferase	1503.48	1592.07	1755.62	1970.12	2187.49	2097.19		2061.01	1518.55	1511.98	2077.95	2491.03	2219		2170.13	1565.42	1708.61	2075.86	2415.36	2179.39
1628882_at	CG7378-RA	CG7378	32888	MKP-like	1549.19	1839.45	1509.32	1605.03	1456.66	1456.85		1618.58	1858.42	1864.62	1989.57	1825.53	1462.99		2170.72	1983.73	1583.75	1791.09	1592.94	1542.21
1641291_at	CG7430-RA	CG7430 /// DsimCG7430	39988	Pyruvate dehydrogenase E3 subunit /// ---	3004.44	2895.42	2158.92	2891.19	2639.58	2663.65		1985.81	2262.15	2547.98	2824.01	3111.91	2336.26		2142.56	2375.08	2107.82	2748.17	2671.62	2517.32
1623788_at	CG7461-RA	CG7461	37217	Drosophila very-long chain ACAD	9839.02	7814.54	8578.68	6962	8458.64	8044.57		9083.05	6574.23	6560.46	8434.02	8930.53	9505.93		7380.54	7325.58	6553.68	10406.7	9070.48	8146.02
1637154_at	CG7470-RA	CG7470	40443	glutamate 5-kinase	9420.74	7699.31	5781.2	8592.04	7242.6	7236.02		6340.69	5859.48	6999.2	8161.93	6741.02	5387.15		7005.19	5746.13	2109.04	6103.55	5987.92	5373.46
1632007_at	CG7492-RA	CG7492	38859	anon-fast-evolving-1A11	1547.36	1743.73	1404.5	1833.04	1666.19	1459.4		1366.44	1306.01	1632.29	1382.54	1535.4	1311.85		1416.76	1522.23	1609.4	1518.84	1627.17	1639.1
1640948_at	CG7580-RA	CG7580	39950	ubiquinone binding protein	1525.06	1364.37	1215.22	1301.03	1176.78	1659.16		1194.74	1373.14	1423.49	1500.25	1178.38	1133.24		1127.73	1014.22	1017.25	1391.79	1564.62	1542.88
1640024_at	CG7598-RA	CG7598	43503	Complex I intermediate- associate protein 30	902.284	910.901	677.942	867.696	868.275	832.318		678.504	703.529	727.332	765.965	826.657	735.958		622.454	731.576	606.588	698.635	758.516	739.882
1641540_a_at	CG7668-RA	CG7668	40190	Fibrinogen-related protein	829.131	766.949	937.969	757.314	834.244	776.433		964.003	995.279	1016.01	897.394	813.169	973.302		872.813	853.018	1154.37	943.233	968.647	988.181
1623015_at	CG7671-RA	CG7671	42209	nucleoporin 43	238.683	265.315	217.445	196.714	302.067	229.699		219.475	214.485	195.479	195.719	225.043	195.655		220.5	176.847	273.933	198.749	223.823	191.352
1627420_s_at	CG7702-RA	CG7702	42242	connectin-like	112.078	136.57	88.7277	123.636	104.654	78.27		108.529	137.06	144.981	85.0722	116.409	81.7048		125.43	110.101	112.322	97.3789	91.5118	71.2573
1626331_at	CG7712-RA	CG7712	36159	NADH ubiquinone oxidoreductase B14	3744	4005.2	3065.63	3417.38	3529.95	3561.16		2902.88	3038.3	3388.26	3300.26	3442.03	3262.94		3541.87	2960.76	2476.24	3355.16	3343.16	3341.93
1641659_s_at	CG7834-RA	CG7834	43515	Electron transfer flavoprotein beta subunit	16391.2	16434.4	13081	14293.7	14278.7	16491.8		13173.7	12009.4	12415	14036.4	13737.8	12410.7		13845.8	12215.6	9402.63	12450.1	12955.8	12479.9
1636346_at	CG7839-RA	CG7839	39240	anon-fast-evolving-2H6	329.485	462.498	338.596	363.296	401.197	289.793		261.522	251.817	344.613	258.167	266.393	241.337		236.396	413.034	502.463	292.017	243.573	283.083
1632271_a_at	CG7971-RA	CG7971	38206	anon-fast-evolving-1A7	519.361	541.065	531.778	566.307	469.031	516.552		539.819	444.998	576.635	478.438	475.177	493.408		433.815	491.48	601.456	461.951	599.222	626.851
1638022_at	CG7971-RC	CG7971	38206	anon-fast-evolving-1A7	2905.16	3302.15	3095.98	3229.62	2866.16	3399.52		2919.37	2567.57	3215.88	3047.22	3374.78	2951.41		2321.85	3631.41	4311.43	3753.25	3406.48	3403.88
1627910_s_at	CG8036-RB	CG8036	41027	transketolase	20136.4	12433.3	11947.7	14206.4	11124	13242.9		12815.8	14047	10318.9	9155.65	9533.44	9906.03		10414.9	10261.2	8349.82	10734.2	9622.4	12297.8
1635502_at	CG8311-RA	CG8311	36856	dolichol kinase	852.218	900.658	940.386	795.271	1178.05	1161.46		703.961	1028.77	809.773	920.132	855.342	835.116		608.139	1608.26	1416.1	885.927	808.119	633.398
1641071_at	CG8343-RA	CG8343	35544	Incilarin-like	41483.1	47943	39651.7	38835.5	48762.2	62475.2		36158.8	38563.4	49140.2	45815.1	44070.2	39248.5		47079.1	35673.4	40269.8	43525.3	34992.6	38732.2
1628537_s_at	CG8368-RB	CG8368	38740	RNase H-like	476.453	469.549	477.832	465.567	454.83	425.607		352.401	344.942	454.128	391.676	376.643	345.518		407.772	557.589	643.933	407.697	352.953	382.601
1627927_at	CG8443-RA	CG8443	36793	clueless	1282.15	1355.31	1447.89	1080.84	1735.92	1360.4		1273.26	1084.17	1136.37	1377.65	1429.55	1300.39		939.362	1511.36	1700.48	1484.83	1627.18	1446.15
1625857_at	CG8451-RA	CG8451	34117	NA-dependent multivitamin transporter	1653.87	1037.54	1631.34	1075.87	2123.84	1719.29		2165.06	1189.82	1177.26	1879.28	2515.34	2062.98		1554.41	1947.78	924.922	1932.12	2387.42	1940.33
1624826_at	CG8552-RA	CG8552 /// DsimCG8552	34109	Sec23-interacting protein /// ---	1392.1	1457.39	1679.38	2443.63	1660.19	1661.02		1706.23	1800.89	1509.01	1639.38	1469.67	1706.62		2763.61	1632.99	1829.95	1546.4	1391.07	1776.51
1632455_at	CG8680-RA	CG8680	33744	NADH ubiquinone oxidoreductase 13 kDa A	4218.29	4107.48	3651.97	3772.27	3785.72	4265.52		3793.03	3684.77	4010.67	4540.78	4317.97	3924.63		4267.57	3491.13	3448.68	3816.53	3789.49	3853.17
1627526_at	CG8778-RA	CG8778 /// DmirCG8778	36392	Enoyl-CoA hydratase /// ---	783.392	814.076	877.539	780.101	932.41	825.26		866.654	888.894	831.328	854.372	833.651	764.438		789.055	666.462	1028.5	965.898	827.87	838.012
1628419_a_at	CG8909-RB	CG8909	32552	yolkless-like	1184.14	1155.06	1363.05	1421.73	1367.25	1208.89		1279.11	1019.17	1251.23	1148.87	1235.04	1322.16		919.196	1332.2	1390.05	1241.37	1316.61	1396.54
1628853_at	CG8915-RA	CG8915	32715	helicasa	87.8811	81.3784	107.413	107.447	149.317	96.1806		113.899	125.65	115.8	110.401	94.04	133.223		97.5488	102.915	103.323	103.795	99.0764	119.76
1641655_at	CG8993-RA	CG8993	38301	thioredoxin	2917.25	2632.04	2219.04	2319.17	2506.59	2846.49		2342.52	2371.73	2395.69	2651.05	2629.28	2373.26		2475.01	2100.81	2255.68	2519.45	2356.07	2298.63
1637257_at	CG9009-RA	CG9009 /// DsecCG9009	32426	long chain fatty acid CoA ligase /// ---	3182.7	3246.87	3132.03	3924.74	5010.51	3906.26		3699.27	3041.68	3497.47	4674.25	5397.36	4019.35		4621.1	3813.4	2364.08	3993.46	4843.62	4307.49
1637159_at	CG9065-RA	CG9065	32439	Complex IV copper chaperone	2208.1	2229.49	2107.43	2188.86	2261.08	2200		1917.01	1690.2	2048.32	2295.51	2219.8	1834.74		1961.56	1807.73	2296.29	2367.49	1975.03	1801.08
1627265_at	CG9139-RA	CG9139 /// Rabex-5	38144	Rabex-5 /// Rabex-5	377.6	370.201	322.13	324.347	314.203	275.088		260.866	399.568	378.427	308.964	386.598	309.678		271.945	390.103	317.188	297.762	369.122	270.495
1633269_at	CG9140-RA	CG9140	33852	NADH ubiquinone oxidoreductase 51 kDa	8402.75	7947.71	7633.04	8447.36	7950.52	8193.09		7975.87	7360.26	7911.94	8443	8645.44	8275.11		10095.8	8016.31	6866.75	8392.14	8036.83	8140.27
1641171_at	CG9306-RA	CG9306	34747	NADH ubiquinone oxidoreductase B22	7717.78	7119.84	6133.39	5924.16	6711.61	7199.64		6067.29	5824.99	6992.73	7835.3	7513.44	6310.18		6734.41	5520.07	5297.22	6650.1	6836.58	6390.82
1625717_s_at	CG9350-RA	CG9350	37385	NADH ubiquinone oxidoreductase B14.7	6250.35	6095.96	4909.45	5045.79	5228.99	5515.12		4624.71	4441.02	5371.48	5673.93	5655.52	4657.02		4372.91	4420.35	3682.91	4802.42	5059.31	5020.1
1628320_at	CG9471-RA	CG9471	41197	biliverdin reductase	1729.03	1525.43	1294.61	1122.71	1266.43	1364.83		1290.58	1081.81	1308.85	1405.4	1442.96	1567.32		858.585	839.094	1043.99	1154.3	1536.57	1496.55
1635947_at	CG9603-RA	CG9603	50002	Cytochrome c oxidase VIIa	12815.9	13339.5	11216.9	11560.5	12085.7	13721.7		10146.9	10320.4	11850.8	10687.3	11306.5	10384.9		11718	9403.89	8404.38	11166.1	12165.9	11386.4
1640085_at	CG9733-RA	CG9733	43601	POAE-like Serine protease	258.177	181.149	203.165	191.27	192.854	153.501		349.102	553.613	412.609	250.639	180.844	354.678		207.123	327.166	139.657	166.101	124.216	117.706
1633206_at	CG9780-RA	CG9780	40540	Neprilysin	2543.15	2172.21	1487.46	2612.03	1912.79	1600.6		1631.27	3572.78	2120.33	2588.45	1918.97	1616.14		1990.07	1451.66	534.53	1124.64	1518.25	1510.46
1637385_a_at	CG9780-RA	CG9780	40540	Neprilysin	3247.48	2674.54	1850.39	3270.1	2604.74	2081.34		2185.07	4862.47	2877.68	3218.79	2733.9	2142.1		2494.52	1976.28	806.8	1563.13	2080.75	1974.87
1632432_at	CG9850-RA	CG9850	37762	Dlg-interacting metalloprotease	255.046	299.22	370.406	290.719	294.715	304.23		435.698	294.736	367.775	296.774	323.274	423.886		319.827	300.777	298.828	323.368	330.736	476.372
1632634_at	CG9853-RA	CG9853	40557	CG41469	1144.2	1179.91	1131.47	1155.88	1170.31	1166.64		1144.68	1176.79	1101.28	1101.8	1122.6	1124.62		1106.61	1036.14	1252.62	1151.13	1030.92	1153.04
1627854_at	CG9914-RA	CG9914 /// DsecCG9914	32592	Enoyl-CoA hydratase mitochondrial /// ---	14696.3	8707.81	6693.58	9542.33	7119.71	7769.73		8762.82	8637.7	7723.48	7755.11	6148.52	8805.33		8633.48	3379.35	1998.88	3634.62	5155.97	8461.06
1640284_at	CG12345-RA	Cha	42249	choline acetyltransferase	2358.06	2701.23	2623.02	2514.02	2512.12	2887.93		2041.74	2070.22	2717.01	2226.86	2339.5	2494.07		2090.47	2686.54	2648.12	2585.89	2464.29	2599.77
1639806_at	LD31673	chb	43901	CLASP	1210.95	1382.64	1238.26	1192.66	1139.84	1168.93		1243.23	1268.25	1117.82	1252.21	1082.55	1319.28		1054.85	1966.43	1525.2	1208.48	1064.45	1126.05
1639985_s_at	CG9012-RA	Chc	32537	clathrin	4869.61	4753	4701.55	5600.14	5023.74	5574.06		5119.48	6129.91	5316.58	5187.16	5679.17	5089.32		5086.32	4777.24	5294.67	6188.71	5339.14	5234.3
1639816_at	CG3733-RA	Chd1	33505	Chromodomain-helicase-DNA-binding protein 1	498.475	486.688	536.792	515.472	471.224	486.032		481.228	483.222	540.732	521.641	537.425	506.708		502.982	521.2	532.244	522.656	529.263	546.598
1635828_at	CG14996-RB	Chd64	38490	Chd64	5351.71	4455.52	6015.49	3369.85	3996.54	6158.27		7674.22	6753.41	5672.1	4166.13	5079.41	9269.03		8252.93	6348.81	5810.21	4531.32	5486.62	7361.9
1636657_at	CG14379-RA	CheA87a	41642	CheA87a	202.572	182.695	208.456	287.069	289.315	236.875		313.5	261.725	201.197	150.471	171.845	125.245		278.076	201.542	376.821	307.168	396.236	188.655
1632339_s_at	CG3937-RA	cher	42066	filamin	665.349	658.072	669.584	585.945	836.841	718.064		551.559	708.958	706.105	468.242	740.71	631.292		513.376	541.616	658.343	597.422	533.91	583.737
1629295_at	CG12690-RA	CHES-1-like	31678	Checkpoint suppressor homologue	1295.27	2007.78	1738.41	2597.86	2244.49	1929.67		1788.86	1642.61	1998.89	1963.65	1903.03	1588		1726.59	1724.39	1510.83	1829.98	2034.44	2141.64
1627894_s_at	CG3924-RA	Chi	37837	Chip	673.391	710.747	554.733	680.565	657.579	584.128		531.456	617.388	575.912	610.637	578.941	561.601		546.594	550.328	594.222	637.537	668.51	570.234
1640251_s_at	CG9553-RA	chic	33834	chickadee	9187.4	8839.43	9470.34	8220.09	8513.54	9619.62		8625.55	8479.23	8481.23	8077.6	7732.5	8121.24		8962.93	7667.25	9606.78	8851.67	7872.66	7827.89
1631374_at	CG5686-RA	chico	64880	flipper	683.856	672.54	787.878	932.668	720.071	741.522		757.209	818.702	762.499	744.112	704.601	696.747		1088.9	853.261	696.016	836.626	732.141	732.309
1630995_at	CG5813-RB	chif	34974	chiffon	365.181	392.311	327.53	411.169	306.284	310.528		305.214	259.735	311.343	322.778	323.355	345.964		206.245	241.44	227.943	294.148	441.233	434.276
1629484_s_at	CG31666-RD	chinmo	33343	Chronologically inappropriate morphogenesis	548.386	532.639	586.474	782.614	565.623	588.988		547.514	492.619	574.291	704.148	599.746	497.104		644.959	586.197	415.568	630.402	635.191	641.346
1628005_at	CG31666-RC	chinmo	33343	Chronologically inappropriate morphogenesis	479.674	524.158	663.437	756.916	615.187	664.718		604.574	481.68	622.31	580.584	596.908	637.525		552.689	735.992	753.966	538.914	713.255	738.012
1623826_at	CG5203-RA	CHIP	34433	CHIP	1023.02	894.801	1009.9	1076.99	810.576	962.19		1074.3	1044.07	1158.84	908.285	932.874	1044.72		933.164	1185.72	1025.29	1016.16	1025.49	1088.23
1624272_at	CG10618-RA	CHKov1	43067	CHKov1	752.751	714.342	745.68	722.431	726.274	836.98		735.594	787.188	749.351	842.644	814.579	918.699		914.335	604.627	798.661	793.723	809.652	828.122
1638852_at	CG10675-RA	CHKov2	43068	CHKov2	193.958	198.712	250.252	198.666	319.042	253.939		296.659	279.188	230.09	266.951	344.82	360.122		342.577	307.339	236.703	260.653	289.203	341.813
1631863_at	CG5229-RA	chm	43928	chameau	129.186	130.693	168.023	106.342	129.008	110.706		136.024	146.258	155.596	162.644	163.616	160.764		148.888	154.901	173.804	180.023	141.588	153.933
1630958_at	CG4108-RA	Chmp1	40036	Chmp1	1149.63	1219.85	1254.67	1430.81	1204.06	1107.84		1335.64	1698.64	1322.51	1263.27	1419.88	1227.66		1612.54	1572.71	1086.85	1136.02	1145	1088.05
1635521_at	CG4618-RA	CHMP2B	38599	Charged multivesicular body protein 2b	728.79	746.401	648.789	840.829	777.514	701.269		666.612	890.998	666.688	652.497	791.853	651.635		708.87	835.148	646.355	679.797	573.415	586.403
1627614_at	CG11798-RA	chn	36678	charlatan	1860.22	1898.04	2016.44	2482.41	2034.33	2354.33		1808.27	1849.58	2145.51	1764.62	2100.25	2073.66		1957.87	2213.74	1414.24	2221.32	2357.79	2342.41
1623771_at	CG3564-RA	CHOp24	31382	CHOp24	2512.24	2698.61	2414.57	2465.16	2780.89	2851.26		2269.77	2494.54	2413.47	2316.45	2386.13	1989.69		1852.58	1855.91	3424.56	2856.31	2494.27	2308.11
1628351_at	CG6198-RA	CHORD	42874	CHORD containing protein	550.445	456.368	645.049	431.157	428.471	439.114		896.138	524.832	518.236	483.263	462.501	424.478		566.008	606.127	661.635	445.044	401.17	432.125
1636344_at	CG1744-RA	chp	43690	Chaoptin	13495.1	16078.7	14899.7	16991.8	13378.2	15353.9		11328.9	12506.4	14020	12936.9	13163.3	11354.2		11811.3	12613.2	12806.8	12432.7	10967.1	12215.1
1637610_at	CG15736-RA	Chrac-16	32166	Chrac-16	131.475	134.981	142.142	136.341	148.488	146.02		163.021	158.297	147.598	125.532	172.637	130.276		154.354	150.316	171.45	174.459	159.633	131.86
1627511_at	CG7533-RC	chrb	39284	charybdis	2299.97	1964.25	2478.6	1725.52	2322.95	2248.54		2613.67	1887.09	2638.54	1932.53	2054.92	2648.28		1791.97	2837.97	2879.99	3268.99	2783.13	2894.42
1630859_s_at	CG10712-RB	Chro	40508	Chromator	252.889	241.587	348.935	323.61	319.697	247.22		300.673	247.159	335.011	256.353	251.165	309.495		221.159	403.888	322.969	306.181	446.382	345.399
1624618_at	CG3870-RA	chrw	44172	chrowded	363.787	485.707	375.56	380.717	435.31	384.119		467.799	413.058	459.207	517.667	405.747	416.787		408.993	465.725	460.471	397.4	429.227	403.199
1629894_at	CG3044-RA	Cht11	31630	CG3044	232.626	197.875	196.672	226.618	242.76	200.801		225.781	255.654	224.457	209.843	208.901	204.236		239.548	241.905	213.021	240.193	180.619	223.712
1624036_at	CG9307-RA	Cht5	41687	chitin-binding peritrophin-A	215.839	108.328	142.551	201.453	134.72	188.752		165.97	156.977	135.922	182.431	160.77	212.316		360.066	255.384	228.153	118.552	138.234	172.462
1623144_at	CG2125-RA	ci	43767	Cubitus interruptus	475.974	565.23	663.611	546.39	564.432	593.5		719.467	708.144	784.16	697.666	647.789	837.713		815.385	902.317	966.857	799.673	833.185	788.204
1639968_at	CG12797-RA	Ciao1	36655	Ciao1	1480.16	1503.04	1350.01	1401.52	1546.1	1297.41		1259.51	1391.47	1404.15	1393.32	1515.61	1174.01		1302.04	1363.35	1472.67	1468.44	1186.92	1160.65
1632105_a_at	CG4944-RC	cib	31359	ciboulot	1254.67	1517.68	2191.7	1326.89	1889.92	1614.14		2482.82	2365.02	2138.83	2234.73	1944.98	2401.6		2109.38	1438.92	2318.18	2197.74	1907.28	1656.67
1624931_at	CG4944-RB	cib	31359	ciboulot	2181.78	2969.61	2908.82	2416.04	2222.16	2117.15		2708.3	2756.06	2800.73	3379.27	2992.11	2562.46		1668.79	2084.22	3148.48	2419.98	3958.13	2659.97
1640850_at	CG31012-RA	cindr	43654	CIN85 and CD2AP orthologue	125.342	122.531	106.741	121.639	125.739	114.783		96.2594	76.7306	103.262	97.0455	136.436	109.204		138.952	133.799	113.521	144.941	154.257	133.711
1633711_a_at	CG31012-RA	cindr	43654	CIN85 and CD2AP orthologue	401.074	330.291	370.964	327.098	446.828	385.633		380.203	330.053	355.581	339.996	318.872	418.837		321.471	304.937	295.859	372.972	377.646	396.101
1631119_at	CG15015-RA	Cip4	38534	Cip4	307.459	326.082	584.278	424.176	517.718	470.479		610.224	537.06	488.342	520.514	536.826	730.816		502.544	491.887	628.184	537.64	538.542	567.382
1640640_at	CG8639-RA	Cirl	35846	Cirl	678.317	791.538	751.682	923.522	727.888	755.529		653.492	675.425	817.921	753.729	827.413	744.468		762.782	856.469	715.096	797.999	730.101	821.494
1626841_s_at	CG7595-RA	ck	34882	Crinkled	419.341	425.879	618.925	477.908	538.172	463.323		614.945	506.261	553.621	437.083	507.203	542.93		603.699	441.535	629.751	571.618	656.561	650.023
1637815_s_at	CG7392-RA	Cka	34096	connector of kinase to AP-1	2004.36	1958.69	2179.42	2483.75	2358.18	2049.98		2190.4	1994.44	2324.93	2593.17	2188.77	2259.67		2630.21	2477.79	2785.49	2644.63	2387.97	2474.88
1625326_a_at	CG14959-RB	ckd	38402	cracked	39.8896	102.052	66.9534	84.9692	97.5624	45.1555		71.812	47.3142	145.208	94.0945	96.5943	52.9897		69.1338	36.4928	85.0964	125.835	110.351	56.3311
1641389_at	CG14959-RA	ckd	38402	cracked	68.095	114.834	103.325	118.773	157.805	98.7716		51.6407	60.7297	197.028	126.421	119.539	73.1612		72.5481	38.253	127.655	160.09	114.216	102.502
1623403_s_at	CG2028-RB	CkIalpha	32221	Casein kinase Ialpha	4281.97	4765.5	5124.9	5380.63	4139.39	4803.85		4955.27	4004.58	5201.24	4984.03	4653.29	4830.47		4405.81	5066.25	5037.58	4744.9	6090.15	6056.66
1640051_s_at	CG17520-RA	CkIIalpha	48448	casein kinase 2	5505.13	5864.61	5747.67	5765.08	5925.63	5930.7		5339.49	5342.01	5551.45	5794.26	5725.38	5569.12		4176.17	5271.57	6816.5	6207.23	5974.88	5552.44
1631721_at	CG6215-RA	CkIIalpha-i1	39721	CKII-alpha subunit interactor-1	125.651	102.676	134.866	164.609	162.46	126.727		154.064	102.928	120.826	102.666	99.4825	116.582		108.077	158.061	183.462	134.599	105.977	143.89
1635343_a_at	CG3217-RA	CkIIalpha-i3	38088	CKII-alpha subunit interactor-3	694.6	736.149	658.688	906.384	745.965	774.611		594.651	625.267	693.47	692.275	663.956	623.885		658.903	560.052	530.352	582.318	607.662	615.102
1628344_at	CG15224-RB	CkIIbeta	32132	casein kinase 2	96.0854	98.5278	88.7795	113.376	98.6164	108.518		69.1494	92.7637	96.7632	89.5483	102.116	104.688		72.7159	108.334	77.4735	131.504	102.227	109.514
1637769_s_at	CG15224-RA	CkIIbeta	32132	casein kinase 2	973.797	997.628	1397.43	1154.39	1331.02	1324.46		1370.4	1202.88	1224.71	1152.53	1230.18	1534.32		1260.64	1212.85	1661.3	1444.99	1236.07	1186.13
1629876_at	CG9790-RA	Cks85A	41034	Cyclin-dependent kinase subunit 85A	284.527	303.248	319.643	313.168	283.533	276.444		301.022	321.764	339.149	307.701	293.195	301.351		281.704	294.384	394.04	309.795	303.707	266.482
1623936_at	CG11024-RA	cl	43938	clot	3194.66	3331.44	2891.29	2916.62	3034.1	3197.15		2705.93	3134.72	2892.3	3072.31	2723.72	2652.18		3005.95	3135.19	3431.51	2966.31	2578.5	2303.42
1623888_at	CG11847-RA	Clbn	43018	Caliban	782.214	814.922	711.896	769.017	924.032	899.802		713.256	848.125	740.651	822.312	796.359	682.616		701.202	841.497	904.84	759.539	712.591	704.823
1628152_at	CG6948-RA	Clc	40221	clathrin	4883.7	4696.94	4776.47	4567.21	5034.05	5287.34		4911.98	5098.42	4597.14	4723.78	4618.5	4862.81		4542.03	4522.26	5096.91	4814.56	4604.3	4648.52
1629786_a_at	CG31116-RD	ClC-a	41428	Chloride channel-a	1581.39	1788.86	2007.74	1835.72	1723.77	1803.51		1723.24	1894.39	1957.85	1910.76	1781.24	1700.15		1660.47	1843.26	2018.3	1850.96	1572.61	1852.94
1637558_at	CG8594-RA	ClC-b	36381	Chloride channel-b	1040.72	974.34	1065.44	991.651	1069.02	891.787		1002.87	1220.37	1139.9	1087.52	1167.02	1200.81		878.256	914.946	1151.61	1170.32	1112.34	1093.15
1641321_a_at	CG5284-RB	ClC-c	39759	Chloride channel-c	1860.57	1866.53	2183.08	1942.25	1883.85	1958.47		2065.3	1878.92	2029.05	1810.04	1881.49	2029.18		2870.53	2163.24	2609.19	1986.44	2173.46	2341.45
1631073_at	CG10997-RA	Clic	32349	Chloride intracellular channel	998.544	1090.5	1353.09	976.236	1141.06	1213.46		1542.74	1382.79	1353.05	1307.83	1156.24	1424.23		1268.28	1271.91	1651.98	1278.89	1088.05	1123.61
1634712_s_at	CG5020-RB	CLIP-190	35042	cytoplasmic linker protein 190	823.802	999.003	1173.82	1113.9	1069.71	932.473		1178.29	1181.53	1166.25	1087.01	1111.57	1201.8		1206.4	1086.08	1188.8	1197.37	1120.48	1060.04
1631948_s_at	CG7391-RA	Clk	38872	dclock	740.466	364.567	514.871	111.035	313.033	789.609		926.207	349.3	163.06	166.161	671.401	718.851		583.022	332.362	222.617	159.088	656.96	769.114
1639653_at	CG5582-RA	cln3	39981	cln3	445.073	649.762	619.034	568.678	411.315	275.161		481.442	476.56	707.817	476.151	348.494	283.853		594.088	777.104	885.11	466.631	285.897	301.331
1631116_at	CG3642-RA	Clp	33259	Clipper	206.846	220.421	199.03	223.647	244.132	199.569		170.234	158.038	228.531	151.462	229.506	203.541		166.556	180.392	235.48	184.115	190.594	172.012
1640257_at	CG9858-RA	clt	117300	JHE-related	612.31	571.406	436.039	473.765	498.259	475.529		439.16	475.169	455.36	512.55	497.566	426.278		462.802	478.897	286.805	452.935	432.382	378.682
1627435_at	CG8681-RA	clumsy	35394	clumsy	191.013	206.85	168.346	153.375	171.972	222.565		169.103	177.105	209.312	160.949	180.002	142.183		157.734	167.329	128.83	151.421	201.409	173.382
1636858_at	CG3035-RA	cm	31647	carmine	269.417	318.017	273.165	307.145	345.836	319.344		218.454	287.395	304.836	306.144	338.994	248.625		182.01	248.06	346.914	281.395	276.213	298.2
1633379_s_at	CG17894-RC	cnc	42743	cap and collar	4369.9	7860.79	8234.35	6095.68	4748.54	6971.72		8294.98	8010.2	5858.57	7679.52	6671.84	8453.65		3807.59	7219.62	8308.62	7815.11	9053.74	8548.65
1638010_at	CG9176-RB	cngl	32468	CNG channel-like	65.0781	100.45	116.875	57.3713	79.6572	86.3468		103.616	102.295	99.0672	97.4178	77.2419	123.387		112.913	74.325	107.377	95.4019	104.779	82.3242
1628015_at	CG9176-RC	cngl	32468	CNG channel-like	985.774	1054.87	946.345	1245.94	815.012	894.791		882.244	863.315	1084.21	1154.91	1081.39	836.781		1037.03	1012.52	529.759	1158.03	1025.78	1091.61
1633961_s_at	CG5855-RA	cni	34967	spindle-G	1526.93	1405.5	1550.64	1427.99	1540.53	1466.79		1657.01	1535.56	1500.05	1510.34	1452.42	1599.71		1436.5	1417.36	1536.47	1409.49	1479.3	1563.94
1638047_at	CG17262-RA	cnir	33520	cornichon related	114.194	141.081	158.529	111.622	144.255	160.309		170.014	131.496	174.559	145.985	181.637	194.36		131.031	181.745	203.837	154.457	127.614	153.315
1632784_at	CG6556-RA	cnk	36952	connector enhancer of KSR	603.78	548.588	613.689	615.687	582.349	596.116		670.584	591.5	667.505	535.71	555.416	680.364		772.416	712.163	708.513	625.912	627.22	625.131
1635619_a_at	CG4832-RA	cnn	36491	oblivious	472.582	431.166	371.374	462.923	305.92	405.887		321.678	456.321	430.879	397.921	403.4	364.994		470.741	519.722	356.665	391.995	428.181	492.75
1632618_a_at	CG2534-RA	cno	40620	canoe	78.3103	95.4736	155.897	102.956	111.047	107.238		152.958	115.469	126.152	123.434	119.174	166.045		166.688	150.915	109.758	113.036	144.909	106.721
1627261_s_at	CG11958-RA	Cnx99A	44643	calnexin	3541.61	2894.11	3265.54	4175.21	3809.56	4312.39		3104.95	2419.74	2857.83	3642.52	3020.61	3130.09		2662.88	2715.39	3895.46	4174.67	3894.65	3032.44
1629650_at	CG3248-RA	Cog3	33562	CG3248	310.986	281.34	322.743	369.566	360.381	266.891		285.911	290.886	254.021	271.094	243.841	297.932		366.654	325.324	380.206	309.223	235.463	284.071
1631831_at	CG31040-RA	Cog7	43547	Cog7	286.126	263.217	225.974	273.739	249.399	241.723		222.812	271.607	291.747	225.826	288.845	245.208		276.935	232.923	326.382	272.928	246.811	247.531
1636709_at	CG8710-RB	coil	35785	CG8710	236.355	225.174	232.401	313.884	255.846	274.412		212.018	283.03	317.476	252.185	275.046	324.084		256.672	347.841	307.588	238.491	233.531	221.522
1639768_at	CG2813-RA	cold	33237	coiled	861.003	954.665	1040.03	967.404	1012.02	924.917		1097.97	1065.86	1010.47	913.056	901.95	1093.38		853.236	1084.86	1241.7	928.788	981.508	989.407
1628991_at	CG3057-RA	colt	33470	congested-like trachea	4519.83	3438.33	2850.07	3250.82	3174.06	2872.69		2907.73	2415.1	2884.43	3857.82	4157.27	3889.27		4059.05	2639.1	1917.58	2935.99	3474.42	3489.75
1636089_at	CG17943-RA	comm	39717	commissureless	438.828	473.295	426.474	391.251	420.909	345.912		436.463	494.814	513.704	375.186	405.327	422.724		527.41	545.179	384.337	357.925	344.162	387.918
1635336_at	CG7554-RA	comm2	39716	comm2	1411.74	660.676	850.279	912.116	929.116	893.861		914.543	1150.24	725.249	1194.8	671.251	1055.92		1036.36	876.073	543.937	885.114	762.149	877.66
1623544_at	CG33209-RA	comm3	39696	comm3	210.239	264.203	224.984	363.605	237.446	175.772		228.643	342.907	316.873	246.14	235.949	261.534		407.121	125.039	166.061	204.963	206.372	231.568
1639825_at	CG1618-RA	comt	47091	N-ethylmaleimide-sensitive fusion protein	3000.97	3233.67	4149.24	3329.27	3690.99	4082.12		4546.82	3658.91	3947.25	3879.11	3580.89	4372.01		3484.63	4380.83	5111.05	4267.09	3807	4264.65
1639913_at	CG7503-RA	Con	38590	connectin	1882.13	2051.88	1910.52	2134.49	1796.99	1903.23		1617.36	1512.26	1683.07	1868.82	1782.17	1524.54		1702.53	1837.27	1506.02	1926	1815.37	1787.8
1637017_at	CG1084-RA	Cont	40553	contactin	1192.94	1402.36	1716.47	1642.61	1618.92	1423.81		1824.77	1904.37	1834.61	1765.5	1629.49	1912.25		2198.33	1910.64	2242.09	1728.98	1609.28	1697.41
1629638_at	CG8561-RA	conv	36588	convoluted	79.2277	82.4744	90.2416	49.6316	67.2502	93.6564		80.1799	84.1116	79.4581	80.2832	98.701	72.0063		97.0944	82.4786	68.3851	101.709	71.4568	74.7186
1637191_at	CG3433-RA	Coprox	44701	Coproporphyrinogen oxidase	425.022	354.097	357.181	288.805	319.457	289.819		280.425	322.457	264.393	275.776	297.67	283.61		306.75	185.843	371.788	289.006	265.191	284.443
1625564_at	CG9613-RA	Coq2	40988	CG9613	135.278	135.972	119.792	132.285	166.915	122.504		164.579	123.561	127.182	140.598	172.119	98.5189		122.04	161.17	177.28	130.205	165.731	140.823
1635151_at	CG14437-RA	COQ7	44007	COQ7	1085.02	1081.81	1089.42	1387.7	1107.5	1038.5		1052.92	1037.1	1144.89	1215.76	1194.47	1150.19		1487.78	1462.84	1115.27	1271.77	1222.98	1231.63
1627454_a_at	CG11949-RC	cora	37205	Coracle	1081.4	1020.65	1351.21	940.634	1099.71	1214.14		1300.07	1216.79	1304.93	1219.19	1176.22	1348.99		952.906	1179.43	1273.93	1105.18	1118.97	1192.69
1632199_at	CG32390-RA	corn	38786	cornetto	136.415	155.745	130.828	189.474	86.6764	157.262		109.079	154.439	143.034	129.96	185.403	193.532		149.697	165.377	142.726	212.069	181.86	207.329
1635475_at	CG32386-RA	corn	38786	cornetto	241.751	275.565	294.292	296.447	229.288	277.934		229.551	236.66	299.998	250.217	302.474	264.168		279.189	273.672	276.178	281.784	241.612	332.617
1623991_s_at	CG9446-RA	coro	35596	coronin	3556.62	3424.28	3562.95	3013.02	3624.26	3386.44		3801.96	3674.06	3377.47	3154.33	3482.71	3518.82		2700.64	3043.02	3354.73	2853.27	3215.21	3339.91
1640871_at	CG3637-RA	Cortactin	42491	cortactin	228.184	197.664	308.537	253.829	249.812	231.692		237.439	267.058	233.035	209.707	263.471	285.427		188.534	257.51	309.877	270.825	268.734	290.726
1636864_at	CG2530-RA	corto	40616	Centrosomal and chromosomal factor	2088.15	2025.82	2200.09	2418.13	1901.21	2797.27		2562.88	1950.69	2604.01	2745.57	2575.31	2540		2321.06	2621.21	2151.2	2688.52	3625.35	3387.21
1633554_at	CG1708-RA	cos	35653	costal2	394.48	378.401	479.287	412.211	410.674	430.579		444.322	427.759	414.807	454.523	427.657	523.398		580.471	500.208	556.286	510.24	485.273	489.788
1639962_a_at	CG14724-RA	CoVa	41432	cytochrome c oxidase subunit Va	16471.4	15634.5	13423.2	13932.9	14155.3	16910.6		13224.1	12628.6	14307.9	15562.5	16463.6	15098.3		13443.6	12642.4	12168.3	14458.6	13530.5	13985.4
1625264_s_at	CG6692-RB	Cp1	36546	Cathepsin L	20151.3	23242	19736.3	29219.6	28839	19544.6		19773.1	29905.4	24255.9	28684.6	26011.8	17307.4		35217.3	25695.7	15328.2	26609	21800.3	20127.6
1631024_s_at	CG14617-RB	Cp110	33136	CG14617	125.581	117.843	107.597	134.727	108.853	100.29		101.988	116.017	89.1818	117.44	104.332	82.8382		113.865	92.2801	66.017	80.6177	85.4987	87.8804
1631940_s_at	CG6384-RA	Cp190	41848	Centrosomal protein 190kD	1047.79	983.004	1344.16	1316.45	1204.09	1379.08		1378.94	1175.26	1184.47	1161.38	1252.86	1336.95		1081.26	1381.92	1431.07	1275.08	1430.63	1341.46
1634009_at	CG6735-RA	cp309	3772382	lethal (3) s2172	767.298	712.792	800.399	1009.21	1115.6	761.849		776.951	1089	860.398	1099.38	979.935	955.207		963.693	715.72	824.164	952.482	816.041	904.911
1625110_at	CG10540-RA	cpa	37387	capping protein alpha	1476.35	1395.53	1548.6	1610.08	1456.29	1554.09		1464.06	1985.98	1585.19	1347.25	1412.37	1617.85		1573.48	1556.42	1591.68	1405.9	1366.62	1443.98
1630572_at	CG17158-RA	cpb	33346	capping protein	585.377	572.151	551.472	560.817	678.627	522.509		561.091	660.173	571.861	546.398	599.703	589.512		561.831	510.551	672.211	571.583	596.042	554.43
1631637_a_at	CG11567-RA	Cpr	33883	P450 reductase	3893.03	3472.2	4130.86	3022.6	4737.64	5019.04		4184.85	3234.95	3985.08	4370.17	4529.68	4045.37		2658.78	5155.02	4175.33	4832.12	4930.87	4364.6
1629919_at	CG12045-RA	Cpr100A	43657	CG12045	462.491	346.017	310.263	292.189	316.756	379.366		214.852	201.021	242.257	256.748	291.435	233.374		186.708	127.123	273.936	238.19	375.662	377.727
1641746_at	CG2555-RA	Cpr11B	32203	CG2555	185.578	364.2	224.685	472.066	165.685	98.1685		167.46	344.086	332.481	219.583	158.629	177.299		268.013	303.563	247.705	177.937	205.157	119.479
1631631_at	CG13222-RA	Cpr47Ee	36193	CG13222	181.719	197.68	120.045	130.03	196.736	167.87		149.091	135.033	152.39	154.112	165.364	90.1623		105.124	86.6593	86.6847	141.471	133.923	140.821
1636853_at	CG13214-RA	Cpr47Ef	36194	CG13214	62.0332	47.6155	78.6236	58.1178	50.1322	60.1556		122.067	164.026	199.301	165.411	206.946	242.355		52.9977	87.8256	115.991	53.5629	52.8369	64.9163
1623558_at	CG8505-RA	Cpr49Ae	36351	CG8505	2433.21	2862.51	2241.39	674.542	956.434	1559.6		2114.89	1619.29	2286.4	1946.47	1747.35	1804.3		1287.87	1149.31	1326.27	1702.6	1751.67	2453.66
1635331_at	CG8510-RA	Cpr49Af	36352	CG8510	145.448	194.607	137.06	183.113	137.098	137.276		152.058	118.454	133.778	72.688	85.815	77.1126		146.272	126.871	169.962	128.222	94.6945	121.985
1629747_at	CG8511-RA	Cpr49Ag	36353	CG8511	916.512	846.961	769.786	615.163	615.353	1105.32		650.037	610.634	672.878	428.076	450.574	620.227		649.542	951.096	1689.32	696.924	625.728	971.083
1638869_at	CG10112-RA	Cpr51A	36613	CG10112	142.228	112.34	74.7139	71.2407	104.926	72.0903		84.9079	79.2814	78.5098	54.7605	75.8214	84.9014		52.3137	92.217	84.8254	93.9695	75.7727	102.921
1630538_at	CG30163-RA	Cpr60D	246492	CG30163	262.835	157.626	135.533	95.5586	180.994	181.173		115.587	121.242	186.031	287.599	265.228	185.863		90.3815	77.2911	75.2912	180.281	209.534	183.558
1638472_at	CG13935-RA	Cpr62Bb	38240	CG13935	551.624	609.955	547.018	272.429	413.153	622.196		583.825	560.153	410.896	398.206	338.95	499.481		345.618	244.652	341.306	370.209	335.519	452.71
1638896_at	CG1919-RA	Cpr62Bc	38241	CG1919	140.271	133.189	133.807	137.199	138.274	110.572		101.27	109.012	112.638	88.3503	91.0514	79.708		144.385	165.232	132.886	139.36	131.094	119.059
1630307_at	CG1259-RB	Cpr64Ad	38511	CG1259	54.043	115.076	82.002	102.557	50.6251	73.7335		112.883	42.2349	97.1838	56.1905	89.6703	93.5193		55.1823	106.861	98.7076	103.549	100.884	83.859
1631017_at	CG18778-RA	Cpr65Au	59158	CG18778	13970.5	12268.1	12116.1	10260	10768.2	13562		13549.3	13520.4	15983.9	14950.7	12634.8	12115.2		14362.7	10629.3	9857.17	11367.4	11718.2	12435.4
1631400_at	CG32029-RA	Cpr66D	38990	CG32029	103.844	100.971	107.956	103.974	139.96	95.082		120.587	76.3938	99.844	91.9042	97.4107	99.6547		94.0309	110.074	135.5	145.531	104.335	84.3349
1635998_at	CG3672-RA	Cpr67B	39081	CG3672	2596.82	2822.62	2987.71	3096.55	3393.63	4113.27		3580.02	2973.52	2410.36	3111.06	4158.15	3565.53		4227.96	4598.37	2511.43	2668.72	3936.72	3431.56
1626740_at	CG4784-RA	Cpr72Ec	39816	CG4784	16223.2	10681.2	8530.57	13655.2	10192.7	20529.2		10528.2	7329.08	5141.15	4645.91	4520.65	8949.57		10101.2	8936.92	5690.43	4623.4	4676.46	7859.01
1635623_at	CG9665-RA	Cpr73D	39897	CG9665	907.241	1035.49	735.448	1026.12	1088.12	888.721		579.243	792.327	821.03	987.13	1228.52	841.975		774.864	881.12	918.513	771.816	1119.84	809.455
1639351_at	CG15884-RA	Cpr97Eb	43259	CG15884	78.5761	69.8496	123.715	77.1934	42.0425	71.965		123.867	78.1187	102.433	94.0183	64.8395	66.3345		86.0828	95.6103	117.281	85.9011	87.0666	89.3601
1622930_a_at	CG1957-RA	Cpsf100	43426	CG1957	242.886	243.168	235.435	261.048	299.327	213.194		243.643	261.192	238.068	197.223	228.223	246.929		178.016	231.035	229.671	242.818	187.21	228.944
1636774_at	CG10110-RB	Cpsf160	44250	cleavage and polyadenylation specificity factor	306.866	284.746	300.481	270.576	300.517	216.194		258.327	267.409	296.439	212.658	247.735	269.467		279.246	198.633	350.535	333.468	237.08	259.526
1637262_at	CG7698-RA	Cpsf73	42240	cleavage and polyadenylation specificity factor, 73kD-subunit	381.529	452.312	339.73	362.224	380.703	251.17		256.053	355.009	316.486	271.424	287.701	260.066		158.044	239.335	303.311	325.05	274.705	262.88
1636880_s_at	CG32490-RG	cpx	64877	complexin	7525.93	7255.08	9702.37	6990.99	5944.49	9253.93		11856	5920.57	8641.48	8183.51	9502.97	11475.8		6676.79	9580.05	10339.6	9683.4	12880.8	14401.7
1635469_at	CG18228-RA	CR18228	8674096	CG18228	698.505	681.635	780.231	688.266	794.745	730.499		1085.77	1004.15	749.627	817.588	849.824	887.346		1113.39	854.402	854.408	828.289	764.236	777.026
1627612_a_at	CG12737-RA	Crag	31800	Calmodulin-binding protein related to a Rab3 GDP/GTP exchange protein	552.918	638.108	600.888	698.311	550.777	538.653		549.552	745.021	650.47	687.596	614.099	803.028		543.39	724.695	773.008	629.927	734.984	703.683
1627833_at	CG10546-RA	Cralbp	38651	Cellular retinaldehyde binding protein	387.16	254.782	227.47	294.427	212.812	266.791		276.526	270.771	387.35	340.192	281.684	285.73		299.245	493.591	278.16	289.401	259.073	264.474
1628146_at	CG6383-RA	crb	42896	Crumbs	1014.19	1157.95	1323.95	1099.71	1067.23	1008.73		1104.08	1285.34	1262.98	1018.62	896.724	935.261		1248.5	1317.77	1160.46	963.974	989.301	987.701
1639441_at	CG9429-RA	Crc	41166	calreticulin	8764.08	9945.47	8783.77	7129.67	8678.66	11795.2		7493.09	8106.68	7573.68	6961.34	7044.63	6753.74		5151.96	4824.94	11309.8	9017.23	6916.12	6368.09
1631565_a_at	CG8669-RA	crc	47767	cryptocephal	15158.3	13183.8	16784.3	16365.4	17145.1	18162.1		17843.6	15383.7	17351.7	13383	14279.5	15612.1		16929	17623.8	15526.1	15966.5	16244.7	16687.8
1627571_at	CG7450-RA	CrebA	39682	Box B-binding factor 2	381.232	471.958	589.729	406.745	354.66	439.823		510.174	383.611	445.754	434.201	425.416	422.076		342.229	621.862	656.687	484.908	588.645	563.815
1633592_a_at	CG5413-RB	CREG	42092	cellular repressor of E1A-stimulated genes	2184.38	1566.99	1559.82	1648.06	1910.75	1463.74		2078.85	3433.5	1763.25	2268.71	2284.84	2045.83		2533.64	1922.53	1216.16	1636.12	1938.56	1921.31
1624373_at	CG32788-RB	Crg-1	43900	Circadianly Regulated Gene	249.989	333.97	247.265	395.668	232.76	199.043		229.035	234.348	349.844	334.904	259.195	171.506		231.283	281.838	196.052	273.174	274.667	235.379
1631907_at	CG6038-RA	crim	39321	crimpled	708.183	716.839	853.994	801.336	811.317	725.234		960.176	952.334	874	957.152	916.742	802.081		749.215	840.349	1206.4	950.438	713.062	731.96
1634217_s_at	CG1587-RC	Crk	43775	Crk	3649.8	3535.15	4187.99	3788.41	3761.68	3979.81		4062.57	3869.91	3737.43	3694.95	3845.87	4422.03		4716.34	4022.21	3993.6	4010.35	4297.23	4399.49
1626313_at	CG4443-RA	crl	44054	courtless	2874.98	2706.22	2744.94	2414.78	2910.2	2566.14		2527.8	2551.18	2551.96	2552.67	2525.38	2567.87		2743.05	2638.04	2641.88	2554.42	2588.85	2417.55
1641644_s_at	CG2714-RB	crm	31268	swollen-antenna	91.6247	57.9065	71.14	83.9224	73.2716	52.7474		99.5351	90.0112	79.6567	76.9371	83.6741	62.3704		94.695	95.2247	112.277	85.8333	75.2432	88.016
1639109_a_at	CG1411-RA	CRMP	40675	dihydropyrimidine amidohydrolase	2513.5	3082.7	3516.8	2961.36	2849.86	3044.4		3585.31	3007.74	3052.93	2894.08	2959.62	3709.06		2928.96	3266.72	3928.72	3219.47	3380.78	3482.68
1635659_at	CG3193-RA	crn	31208	yolky	610.665	775.71	529.439	749.03	647.153	535.428		408.942	585.996	495.856	539.812	553.094	443.171		377.212	561.937	602.141	465.607	537.333	478.836
1639460_a_at	CG17218-RA	crok	34646	crooked	1067.52	1091.8	816.927	947.226	997.032	819.908		934.969	1063.5	949.813	940.499	841.588	906.021		888.122	794.152	931.981	978.954	853.873	867.123
1626018_a_at	CG14938-RD	crol	34592	crooked legs	1424.55	1407.64	1653.73	1731.66	1437.1	1474.56		1841.34	1360.39	1746.84	1435.34	1473.91	1701.44		1735.09	1847.74	2029.69	1674.26	1778.56	1935.78
1633011_at	CG7664-RA	crp	34956	cropped	288.176	286.718	326.747	500.206	353.783	338.131		337.439	366.918	540.076	307.502	416.906	375.487		478.031	404.341	296.315	388.692	630.593	535.231
1639387_s_at	CG4280-RA	crq	33219	croquemort	1518.1	1759.96	1861.95	1765.3	1608.25	1803.79		1811.33	1781.14	2058.19	1663.36	1862.54	2250.96		1583.55	1786.14	1747.69	1838.09	2258.86	2337.25
1628719_at	CG3772-RA	cry	42305	cryptochrome	4429.31	2680.23	3139.2	1182.06	667.838	3511.87		4391.75	3183.57	1804.07	825.047	1462.67	3511.71		4199.62	2513.21	1472.89	1231.63	1736.5	3695.45
1623757_at	CG16963-RA	Cry	34604	drosocrystallin	1965.61	1942.23	1521.54	2540.98	1877.38	1613.29		1198.02	1211.45	1707.46	1422.25	1791.24	1166.05		2294.35	2791.64	1233.73	2328.23	2777.55	2602.5
1641343_at	CG3302-RA	Crz	41742	corazonin	2029.46	2251.46	2312.53	2259.18	2107.46	2103.83		2358.04	2204.92	2514.9	2401.95	2493.31	2128.92		1987.22	2005.91	2040.38	2175.14	2058.05	2070.85
1638880_at	CG32220-RA	Csas	317923	CG32220	1448.39	1559.62	1476.97	1174.07	1178.71	1380.49		1234.44	1410.74	1556.66	1385.63	1362.91	1252.76		1665.06	1453.72	1607.14	1467.06	1240.85	1498.08
1639215_at	CG2675-RA	Csat	31255	D.melanogaster nucleotide sugar transporter	326.76	392.748	431.69	316.803	420.814	369.878		426.265	421.323	390.067	324.088	281.894	370.673		321.167	366.958	656.79	387.377	369.192	397.809
1639219_at	CG6249-RA	Csl4	34548	Csl4	261.024	304.47	273.153	292.442	305.044	293.539		200.951	221.13	246.589	238.115	237.634	201.979		212.16	326.338	463.391	240.145	235.556	201.257
1624386_at	CG3889-RA	CSN1b	40063	COP9 complex homolog subunit 1-2	924.789	948.642	869.213	973.972	957.625	887.59		854.7	803.762	869.184	820.018	845.774	706.247		730.778	868.223	822.485	808.727	881.299	719.148
1635627_at	CG18332-RA	CSN3	40308	COP9 complex homolog subunit 3	555.075	675.511	580.419	588.456	605.335	587.969		568.502	647.58	604.088	586.756	550.78	576.411		494.567	549.003	633.018	639.233	585.698	548.035
1638270_at	CG8725-RA	CSN4	35759	COP9 signalosome subunit 4	1166.95	1063.79	1029.3	1234.39	1131.84	1020.6		993.344	1011.1	958.181	978.148	1026.01	913.903		1095.82	1018.4	1050.77	981.693	988.029	1030.48
1632776_at	CG14884-RA	CSN5	42000	JUN activation domain-binding protein-1	971.396	931.215	848.428	885.36	974.866	800.424		748.796	863.17	805.824	816.61	813.877	764.488		723.754	615.045	865.669	882.202	809.42	773.327
1636446_at	CG6932-RA	CSN6	42661	Drosophila COP9 signalosome homolog 6	748.429	742.201	656.44	645.172	622.802	587.793		550.065	614.753	567.12	631.965	622.65	541.769		428.622	533.169	692.36	634.798	561.973	576.434
1623891_at	CG2038-RA	CSN7	35816	Drosophila COP9 signalosome homolog 7	1148.89	1277.05	1223.22	1140.76	1188.12	1176		1199.84	1175.37	1295.93	1356.11	1214.58	1146.9		1328.52	1040.03	1105.26	1156.44	1097.32	1197.92
1636651_a_at	CG6395-RA	Csp	40459	cysteine string protein	2257.46	2244.91	2610.75	2309.41	2365.25	2361.76		2829.63	2746.6	2698.63	2516.89	2388.32	2766.13		2129.95	2819.06	3014.95	2729.01	2667.8	2828.44
1626788_a_at	CG2261-RB	CstF-50	43734	CstF-50	294.879	272.373	263.483	272.033	312.154	285.224		199.211	236.774	242.863	198.917	197.168	170.934		183.033	159.067	316.817	240.44	201.956	199.752
1640568_at	CG7697-RA	CstF-64	42239	Cleavage stimulation factor 64 kilodalton subunit	202.119	203.857	214.71	161.456	162.762	174.017		170.386	151.368	159.742	191.805	166.445	165.854		185.361	124.556	174.687	191.285	167.537	154.769
1640862_a_at	CG3730-RB	csul	36809	Capsuleen	222.665	232.798	190.104	267.934	247.803	234.36		193.853	183.074	258.628	226.496	254.03	219.877		148.227	249.989	382.298	225.558	246.558	231.217
1625775_a_at	CG3954-RA	csw	45278	Enhancer of sevenless 1A	2203.75	2628.14	2840.45	3185.45	2332.34	2586.66		2588.34	2293.91	2601.26	3198.86	2604.54	2862.88		2896.09	2983.87	2284.81	2887.72	3402.51	3470.85
1637687_at	HDC17859	ct	44540	cut	259.488	305.066	255.831	324.891	319.495	272.094		316.148	262.566	243.269	222.23	282.729	251.321		199.944	221.37	253.387	276.874	255.259	347.767
1625385_at	CG11387-RB	ct	44540	cut	460.538	486.413	379.465	485.424	407.654	378.99		307.059	317.308	413.85	362.082	403.305	281.966		347.407	387.702	279.897	368.444	337.32	314.748
1632931_at	CG17678-RA	cta	3355131	concertina	309.412	336.802	529.191	425.278	417.354	440.84		605.275	436.538	497.185	434.994	497.212	613.051		516.07	534.257	614.664	503.735	532.334	553.004
1623869_at	S.C3R001251	CtBP	41602	C-terminal Binding Protein	353.832	269.033	304.44	338.086	305.778	372.429		267.782	273.601	244.792	312.128	389.55	270.694		309.799	324.866	269.912	305.713	291	316.946
1623106_s_at	CG7583-RA	CtBP	41602	C-terminal Binding Protein	2475.51	2572.13	2228.95	2438.67	2158.13	2120.23		2140.42	2104.37	2215.62	2084.4	2218.74	1737.5		2136.22	2063.09	2242.19	2121.82	1883.93	1917.23
1627546_at	CG8591-RA	CTCF	38817	CTCF	569.452	1089.79	855.795	1771.17	877.201	749.949		493.742	521.411	611.098	539.888	526.077	485.342		387.341	1283.94	1212.52	967.45	413.245	484.151
1634599_s_at	S.CX000506	ctp	31405	dynein	2813.35	3058.71	4144.06	3006.64	3073.25	3543.58		4583.01	3740.71	4190.82	4089.45	3702.24	4844.6		5000.61	4489	4905.21	4199.76	4006.16	4128.93
1623073_s_at	CG6998-RB	ctp	31405	dynein	7652.08	8319.27	9931.42	6594.19	7836.32	8748.66		9604.93	8622.61	9253.88	9385.37	8438.48	9472.18		9203.12	9558.47	11108.9	8842.03	8804.02	9092.18
1629938_at	CG3977-RA	Ctr1A	31601	Copper transporter 1A	204.844	262.233	389.115	234.822	364.277	232.849		442.701	321.039	345.6	313.438	293.41	443.296		334.29	336.147	461.184	364.007	293.307	353.571
1633400_at	CG12086-RA	cue	38174	cueball	1175.16	1617.66	1556.01	1362.63	2179.27	1665.59		1325.99	1105.42	1976.32	1927.44	1920.22	1343.52		1238.26	1633.35	1983.69	2136.14	2071.83	1705.61
1637515_s_at	CG1512-RA	Cul-2	35420	cul-2	999.562	1030.6	1118.25	1147.09	859.107	1011.55		1065.16	940.956	1072.64	1046.86	1020.53	1075.31		822.01	1107.97	1145.94	1005.47	1134.18	1265.68
1624970_s_at	CG11861-RC	Cul-3	34896	Cullin3	216.672	266.809	321.12	300.238	272.523	263.181		331.744	277.448	260.877	260.943	239.414	323.061		226.597	267.026	272.397	302.667	255.33	253.887
1624041_at	CG8711-RA	Cul-4	35780	cul-4	993.337	1029.39	950.097	978.929	1186.42	985.086		919.73	1195.11	1112.3	899.93	1122.56	1050.05		1165.91	1040.11	1153.45	1050.25	1081.03	955.527
1638998_at	CG1401-RA	Cul-5	43434	Cullin-5	383.478	292.035	318.33	357.74	420.339	291.829		291.284	295.286	325.499	361.823	296.426	263.793		251.587	331.887	269.017	335.919	311.799	299.233
1633092_at	CG11181-RA	cup	33934	cup	1070.14	926.165	1042.54	950.153	1104.75	1080.6		1025.08	902.988	931.929	936.88	1012.43	869.954		595.106	828.78	1240.51	1018.32	840.799	894.504
1625532_at	CG12410-RA	cv	44510	twisted gastrulation 2	1045.26	1310.79	1514.75	1188.94	1333.76	1058.55		1462.53	1566.43	1634.8	1454.19	1338.58	1518.56		1728.5	1712.42	1811.72	1527.89	1332.29	1381.07
1625516_at	CG31319-RA	cv-c	41749	crossveinless-c	104.971	141.401	82.8395	150.1	96.4221	95.2513		95.1925	126.278	103.782	116.708	104.555	127.921		55.1826	93.6669	51.807	92.3038	134.906	97.876
1630931_at	CG2843-RA	Cwc25	33460	CG2843	149.924	164.752	176.69	239.805	199.647	192.092		137.652	168.22	178.784	202.892	158.016	145.966		163.221	196.911	207.974	160.359	164.706	146.631
1623277_at	CG17100-RA	cwo	44669	clockwork orange	1260.12	3223.53	3635.65	3554.81	3004.29	1875.47		2551.12	2796.7	3811.11	3176.97	2349.11	2567.88		2814.36	4280.41	4750.78	3561.81	2860.06	2204.2
1640765_at	CG8727-RA	cyc	40162	cycle	637.963	570.237	679.711	557.1	698.992	635.058		628.053	617.346	525.188	696.875	706.992	693.197		724.826	559.573	631.253	655.616	622.06	604.374
1630405_at	CG7281-RA	CycC	41801	cyclin C	317.433	269.995	325.614	301.057	362.188	294.173		264.619	286.066	307.349	334.269	296.882	307.818		248.405	334.32	328.167	323.155	276.659	282.824
1627295_s_at	CG9096-RC	CycD	32551	cyclin D	137.257	126.163	177.123	126.1	185.398	154.99		144.955	170.484	181.903	198.678	145.024	182.74		126.148	194.118	270.166	176.515	171.78	178.419
1632248_s_at	CG11525-RD	CycG	43724	cyclin G1	23400.5	19198.1	17175	23437.3	18760.3	26129.8		15903.8	16093.3	17808.9	19215.9	19384.4	14762.7		20187.2	17515.4	12137.9	21074.3	21571.1	19314.9
1640346_at	CG7405-RA	CycH	40429	cyclin H	349.581	285.528	249.284	250.272	368.113	301.72		259.656	298.939	278.872	257.292	244.93	267.738		240.01	253.238	408.757	287.159	257.183	241.41
1634262_s_at	CG15218-RA	CycK	49816	cyclin K	397.878	479.233	383.484	470.315	453.702	379.504		354.118	480.151	411.212	403.219	417.271	309.43		348.525	420.593	417.26	374.746	351.464	388.385
1637897_at	CG6292-RB	CycT	39961	cyclin T2	219.676	254.283	376.568	282.801	283.678	260.723		370.703	263.666	282.604	293.636	230.579	362.515		361.285	289.958	319.352	275.385	328.997	313.353
1636868_at	CG14939-RA	CycY	34593	Drosophila cyclin Y	1044.42	1211.69	963.33	955.865	1106.54	870.174		929.321	944.443	993.331	1016.8	1015.85	840.188		773.73	819.034	880.652	989.987	1061.2	989.131
1625543_s_at	CG5603-RA	CYLD	34380	cylindromatosis	365.12	330.026	510.751	474.885	520.431	477.584		620.887	550.751	532.808	490.265	499.36	668.739		602.762	534.28	623.035	519.392	522.216	578.221
1638036_at	CG9916-RA	Cyp1	32595	Cyclophilin 1	23690.8	19806.6	19988.2	16370.9	21087.7	23666.5		21296.2	20766.5	19318.1	20105.8	18273.2	19860		20147.1	15326	18562.8	19757.5	17937.5	18710
1632114_at	CG6042-RA	Cyp12a4	42294	Cyp12a4	3233.67	2654.6	2813.65	3043.8	2644.45	2315.99		3256.21	3971.27	2777.96	3615.07	3077.94	3433.18		4462.72	2758.94	1199.23	2316.03	2785.24	3413.3
1629771_at	CG11821-RA	Cyp12a5	42293	Cyp12a5	419.275	399.172	514.677	635.133	427.049	399.529		584.032	558.677	387.34	597.838	487.84	553.024		907.192	580.296	335.059	414.236	479.053	514.279
1630170_at	CG15077-RA	Cyp12b2	37163	Cyp12b2	923.987	796.676	751.548	657.12	593.014	723.089		768.998	714.12	767.063	807.567	847.699	788.367		558.329	589.216	540.541	756.563	757.428	789.34
1624953_at	CG4120-RA	Cyp12c1	40037	Cyp12c1	1036.46	988.066	1022.75	1177.23	911.848	836.476		1053.46	1709.52	1061.52	1312.59	1228.62	1588.19		1797.76	1169.08	572.799	895.111	1034.76	1124.33
1626022_at	CG14680-RA	Cyp12e1	41272	Cyp12e1	514.321	404.79	493.924	464.637	428.943	390.579		519.318	655.485	509.855	581.649	554.025	636.837		584.304	325.592	298.942	482.286	501.835	525.966
1637309_a_at	CG14680-RA	Cyp12e1	41272	Cyp12e1	1187.14	1030.93	1050.33	887.022	867.641	814.757		1025.05	1182.63	970.001	1250.41	1198.4	1126.31		773.077	562.961	582.958	943.836	992.949	1060.21
1641022_a_at	CG6816-RA	Cyp18a1	32858	Cytochrome P450 17C	247.112	352.491	260.742	332.386	299.603	249.171		164.814	176.975	338.2	326.752	273.136	151.677		206.541	246.928	216.045	330.478	236.791	180.607
1631300_at	CG6816-RB	Cyp18a1	32858	Cytochrome P450 17C	398.591	623.565	625.327	710.528	630.438	502.314		430.005	627.065	1143.67	765.397	552.489	474.691		694.478	829.427	720.415	842.549	901.779	769.402
1629009_at	CG8864-RA	Cyp28a5	34817	Cyp28a5	3642	3906.95	4062.27	4035.78	3895.83	3557.83		4198.11	5240.19	4062	4322.16	4059.94	4197.13		5348.5	5580.16	3558.43	3848.82	3853.91	4205.59
1633639_at	CG10833-RA	Cyp28d1	33749	Cyp28d1	13176.1	10087.7	10015.5	15458.5	8524.5	7733.27		12170.9	10654.8	10332.1	11073.4	10779.6	11633.7		16674.4	8604.7	3942.42	8031.85	8756.56	12708.2
1624911_at	CG6081-RA	Cyp28d2	33748	Cyp28d2	258.322	205.538	224.755	216.452	199.784	135.492		283.278	206.241	169.505	199.271	167.561	189.709		320.611	160.772	120.442	155.824	143.894	212.298
1628584_at	CG8733-RA	Cyp305a1	40161	Cyp305a1	1639.05	941.189	1032.35	301.575	617.051	1347.98		1628.26	819.287	638.518	722.5	938.277	1099.73		1238.26	391.254	412.111	502.824	771.138	1329.77
1626324_at	CG9964-RA	Cyp309a1	33438	Cyp309a1	1058.41	421.202	440.002	543.782	545.042	282.021		688.153	802.42	369.276	573.255	442.16	352.712		1050.65	595.431	120.221	320.519	321.895	571.23
1630505_a_at	CG1488-RA	Cyp311a1	32170	Cyp311a1	107.963	113.496	117.699	78.7622	111.541	128.639		135.327	101.146	98.6472	130.353	108.862	160.319		74.7639	67.5172	66.8902	138.232	128.844	150.002
1634662_at	CG3360-RA	Cyp313a1	41759	Cyp313a1	17728.6	15923.2	20360.1	9375.7	17519	25526		23841.7	18911.4	20070.3	18548.8	21952.3	23396.3		19597	13975.5	15449.5	20109.9	20857	21527.3
1636292_at	CG6802-RA	Cyp313a4	41563	Cyp313a4	41.5575	72.2763	85.9679	125.497	59.2272	66.7644		76.6027	49.1812	80.9716	59.6388	32.5588	55.0967		217.586	243.297	74.2041	43.3114	39.7181	42.6399
1623009_at	CG4886-RA	cyp33	36984	cyclophilin-33	641.477	592.321	521.466	535.532	589.779	513.736		515.835	572.745	612.299	610.457	545.035	462.269		532.343	526.543	604.31	532.394	540.115	495.182
1634640_at	CG14032-RA	Cyp4ac1	33754	Cyp4ac1	1684.2	1886.13	1834.6	1005	2083.68	1575.89		1522.12	2803.14	1851.74	2610.99	2530.57	2147.72		587.406	760.236	1622.14	2288.09	2948.3	2183.55
1623866_at	CG17970-RA	Cyp4ac2	33755	Cyp4ac2	567.716	599.814	798.282	327.07	772.274	687.323		730.364	631.198	720.532	1003.34	744.379	905.207		192.857	348.162	814.943	857.021	747.438	638.526
1638739_at	CG14031-RA	Cyp4ac3	33756	Cyp4ac3	143.053	174.11	125.68	220.155	162.29	114.899		189.747	264.007	151.956	230.626	190.825	204.011		352.272	362.648	169.568	235.962	249.863	194.263
1636716_at	CG1438-RA	Cyp4c3	43663	Cytochrome P450-4c3	73.9583	86.7596	50.1337	138.128	110.341	112.894		80.5574	68.545	58.0284	92.5323	67.0319	77.194		80.0592	98.6616	58.3406	94.0713	115.866	101.747
1629875_a_at	CG3656-RB	Cyp4d1	31188	Cytochrome P450 4D1	217.672	280.866	291.318	247.15	103.816	135.639		328.928	369.896	460.059	443.798	395.481	304.748		278.062	187.755	113.751	388.585	254.127	201.838
1627180_at	CG3540-RA	Cyp4d14	45706	Cyp4d14	170.74	105.697	71.3859	91.4994	78.5171	93.02		86.955	119.866	83.613	105.471	86.6674	54.2188		86.4434	90.5564	52.4424	62.9555	50.9395	69.9186
1636793_at	CG3466-RA	Cyp4d2	31192	Cytochrome P450 4D2	1614.47	1620.78	1093.93	1466.97	1243.72	1107.81		1088.16	1522.79	1427.87	1374.62	1491.66	1156.77		1208.8	1117.08	1039.82	1227.07	1198.14	1193.17
1625338_at	CG16761-RA	Cyp4d20	38311	Cyp4d20	1081.8	916.787	983.048	669.726	848.348	899.764		1065.6	893.277	909.479	969.721	913.985	1020.69		917.682	899.482	701.612	983.221	986.118	1087.78
1639170_at	CG6730-RA	Cyp4d21	34036	Cyp4d21	3765.83	6923.21	8569.76	6924.55	10951.7	8519.48		6783.18	7157.65	12210.3	13513.3	12163.4	7994.27		4092.51	7056.23	10349.1	12942.2	11656.6	8545.91
1626198_at	CG4321-RA	Cyp4d8	38841	Cytochrome P450-4d8	553.197	433.34	579.291	388.278	472.444	534.786		561.2	659.46	528.723	708.327	754.153	815.692		659.66	367.779	439.039	707.268	624.587	697.479
1639539_at	CG2062-RA	Cyp4e1	44632	Cytochrome P450-4e1	611.179	549.832	493.773	504.26	719.449	623.201		563.652	577.994	507.908	753.795	731.69	587.555		473.634	504.961	330.72	563.817	643.64	603.615
1627844_at	CG2060-RA	Cyp4e2	35822	Cytochrome P450-4e2	14211.8	9799.63	10317.1	8701.02	9992.03	11000.3		12543.7	14146.8	8057.39	12238.7	12010.3	10129.9		9590.06	12404.4	4879.78	10550.1	12443.8	10440.3
1623068_at	CG4105-RA	Cyp4e3	34291	Cytochrome P450-4e3	415.241	256.575	428.13	138.46	1079.9	503.954		752.867	581.775	162.036	730.634	355.651	448.074		726.717	483.447	76.0945	819.777	1030.33	258.625
1641552_at	CG3972-RA	Cyp4g1	30986	Cytochrome P450 A1	189.262	30.3987	34.7501	87.1721	138.944	50.603		223.3	23.6524	204.425	30.0244	11.8569	29.1398		28.3723	14.6647	22.8716	169.721	184.398	40.5859
1635727_a_at	CG11715-RA	Cyp4g15	32093	Cyp4g15	1878.36	1962.57	1935.57	1096.51	1310.63	1636.97		1764.73	1589.97	1877.92	1780.38	1633.68	1961.36		2089.2	1626.15	2028.69	1846.07	1397.05	1719.46
1638053_at	CG10842-RA	Cyp4p1	45524	Cytochrome P450-4p1	6414.38	5210.7	5495.86	4416.63	4550.27	6386.48		6851.56	6995.29	3888.54	4139	4792.12	6590.54		8306.17	7915.79	4043.97	3614.55	4959.99	5688.17
1634731_at	CG10843-RA	Cyp4p3	35948	Cyp4p3	215.664	227.325	208.735	278.704	168.342	231.763		242.53	230.322	218.782	183.553	224.88	231.751		220.572	276.332	200.976	141.134	168.852	197.166
1636688_at	CG9081-RA	Cyp4s3	32444	Cyp4s3	269.199	312.323	319.993	223.904	258.023	257.207		279.608	285.441	268.855	243.047	243.747	221.609		194.093	322.24	218.71	205.152	260.42	224.477
1635110_at	CG2397-RA	Cyp6a13	35837	Cyp6a13	1366.13	1026.28	1161.89	1113.58	1312	1145.02		1346.88	2147.76	1211.32	1418.63	1605.81	1594.88		1800.41	876.71	924.322	1283.55	1397.96	1335.82
1626401_at	CG9438-RA	Cyp6a2	35587	cytochrome P450-B1	748.453	822.36	499.264	1014.75	723.97	840.135		484.314	764.674	565.329	759.288	751.298	890.975		1402.26	1221.86	379.47	696.154	647.229	801.731
1632021_at	CG10245-RA	Cyp6a20	36664	Cyp6a20	2281.54	1847.17	2476.35	2222.31	3760.77	2655.77		3058.46	2306.49	2871.61	3723.11	4175.93	3663.78		3287.22	3016.9	2167.73	3260.39	3699.98	3303.59
1624939_at	CG10247-RA	Cyp6a21	36665	Cyp6a21	1170.67	477.644	561.774	537.089	658.633	846.515		686.096	452.688	506.728	878.131	1100.55	920.318		665.758	462.169	261.027	576.909	977.44	1024.07
1631533_at	CG10240-RA	Cyp6a22	49847	Cytochrome P450 related BF6-2	325.475	207.22	247.83	199.072	290.37	219.274		344.703	431.459	177.717	299.627	341.483	377.742		346.702	119.416	74.5247	155.627	280.742	271.387
1624101_at	CG10242-RA	Cyp6a23	36661	Cyp6a23	1861.03	1218.22	1315.15	1011.45	1370.12	1285.11		1736.26	1551.74	1235.89	1590.02	1955.97	2429.57		1799.73	1280.26	778.242	947.657	1386.56	2008.75
1640755_at	CG10248-RA	Cyp6a8	36666	cytochrome P450 related AF5	3442.76	2717.14	3547.65	7971.45	2659.51	2192.04		5389.86	4923.76	2119.15	2994.08	2019.33	3035.61		12629.1	12417.2	685.032	2178.03	2952.98	2761.32
1628345_at	CG10246-RA	Cyp6a9	36663	cytochrome P450 related AF4	157.939	197.578	268.711	351.644	295.029	228.51		357.328	297.752	307.295	306.834	277.109	402.533		623.372	414.526	255.643	290.87	381.713	414.494
1635593_at	CG4373-RA	Cyp6d2	37594	Cyp6d2	168.584	162.215	160.311	146.395	175.487	142.339		187.469	196.653	203.338	179.337	162.713	198.562		134.934	97.6902	126.763	143.772	132.568	150.964
1630802_at	CG12800-RA	Cyp6d4	42682	Cyp6d4	298.708	279.805	333.378	249.573	384.744	260.726		365.053	336.317	264.968	333.18	326.311	309.281		228.627	194.23	240.696	312.399	335.047	289.817
1638562_a_at	CG3050-RB	Cyp6d5	41706	Cyp6d5	19468	15929.7	17255.4	20961	19490	16366.3		21917.9	18152.6	19164.2	22459.7	16989.3	13387.9		22510	19561.4	13999.4	15394.4	16380.5	13629.8
1625697_at	CG8453-RA	Cyp6g1	36316	CYP6-like	16515.7	9532.46	10560.9	11730.6	11041.8	9108.07		13654.3	13848	9111.2	12866.8	9819.3	11939.5		21097.4	10031.6	4220.84	8544.95	11512.3	11564.9
1626689_at	CG1644-RA	Cyp6t1	33127	Cyp6t1	656.88	470.209	475.947	170.863	315.398	297.073		502.16	645.569	427.344	529.169	422.911	453.78		153.142	83.9571	333.33	481.898	474.739	403.682
1633008_at	CG3567-RA	Cyp6u1	35608	Cyp6u1	519.17	572.322	403.5	547.965	520.649	445.472		425.365	570.364	451.514	459.43	528.325	470.421		526.415	462.97	478.099	560.579	545.538	580.128
1633354_at	CG1829-RA	Cyp6v1	33056	Cyp6v1	233.273	171.526	150.177	199.328	178.268	200.119		166.75	148.763	150.362	200.562	151.904	153.833		139.968	209.733	117.585	165.763	207.482	164.812
1634143_at	CG8345-RA	Cyp6w1	35543	Cyp6w1	15006.2	10976.2	14059.9	9965.45	8408.09	11128.8		19904.6	13769.8	12036.8	11146.4	7218.35	10084.2		17651.7	11179	3669.6	9803.33	11983.6	11471.5
1639495_at	CG4485-RA	Cyp9b1	35634	Cytochrome P450-9b1	564.409	463.093	540.47	461.219	423.353	397.355		572.112	783.08	476.263	523.397	594.874	733.255		639.119	523.722	367.71	436.604	517.495	649.044
1635008_at	CG4486-RA	Cyp9b2	35635	fly plexin a	5120.64	3513.81	3720.49	2560.02	3849.04	3906.74		4577.99	4036.17	3497.86	4329.73	4340.31	5009.88		4913.33	2884.02	2207.22	3008.05	3892.66	4456.88
1641428_at	CG3616-RA	Cyp9c1	37941	Cytochrome P450-9c1	768.264	653.455	519.605	537.032	451.996	445.579		576.682	705.14	619.03	701.976	678.784	685.628		633.58	346.335	327.264	461.33	614.997	585.679
1639944_at	CG11466-RA	Cyp9f2	41520	Cyp9f2	5502.36	4747.41	5285.56	4377.88	4681.5	6402.75		6763.79	6652.21	6066.43	6391.62	6804.66	7331.61		8063.49	5764.81	4617.14	5681.9	6513.25	7065.54
1640584_at	CR17875-RA	Cyp9f3Psi	3772405	Cyp9f3Psi	287.068	295.913	299.259	230.578	231.08	303.813		352.48	279.035	270.118	327.917	308.54	339.795		220.128	344.408	244.762	268.019	271.082	409.79
1624159_at	CG17577-RA	Cyp9h1	36412	Cyp9h1	510.258	504.239	478.754	362.805	440.839	381.893		516.297	944.783	651.227	610.566	528.217	446.34		604.013	492.138	404.286	430.866	569.732	518.924
1638416_at	CG14028-RA	cype	46040	cyclope	17628.6	20871.1	16587.2	15640.3	17609.4	18186.5		14206.6	14306.2	17175	18895	18941.9	14029.1		12988	14466.5	11203.8	17855.8	15429.2	15209.7
1639357_at	CG13892-RA	Cypl	38069	Cyclophilin-like	331.199	311.189	265.827	302.009	328.978	257.632		206.605	249.049	327.479	288.822	313.267	244.116		173.579	196.73	362.799	201.736	243.323	259.243
1640112_at	CG8050-RA	Cys	41767	cystatin	40829.3	37823.3	24731.3	27179.7	34011.9	40079.1		25684.9	40730.5	36301.3	39365.5	38344.3	27077.5		39762.9	17886.8	17880.4	28346.9	29534.6	25675.2
1634641_a_at	CG2140-RB	Cyt-b5	35688	Cyt-b5	13933.7	11247	11344.8	10002.4	11793.6	14131.2		12283.4	9708.77	9852.86	10036.4	9935.09	11896.9		12146	11186.7	10422.9	10542	10286.6	10541.4
1632623_at	CG13279-RA	Cyt-b5-r	35008	Cytochrome b5-related	29633.6	22002.1	19893.2	15975.6	20573.9	26695.7		20057.7	19878.2	15561.7	18894.8	20185.4	22377.8		21558.9	14599.4	10781.2	18284	19897.6	23642.9
1641049_at	CG17903-RA	Cyt-c-p	34996	cytochrome c	15886.5	17571.7	16455.5	15898.5	22779.3	21519.1		13628.3	10987.7	16761.2	20190.7	19591.9	14730		16942	18061.7	19952.5	22515.1	21087.1	16519.6
1628604_at	CG5893-RA	D	39570	fish-hook	489.461	491.44	400.63	555.906	510.566	476.906		397.328	395.783	423.139	406.059	412.555	380.837		451.269	438.119	349.696	395.732	410.025	426.657
1625845_s_at	CG9745-RC	D1	41095	Chromosomal protein D1	4345.85	4318.3	3610.52	3850.49	4041.77	3629.95		3547.31	3313.82	3547.63	3496.48	3618.06	2793.21		2492.26	2969.99	3356.08	3853.72	3557.06	3410.29
1632998_at	CG13400-RA	D12	34172	D12	182.109	180.823	111.024	157.205	143.5	136.403		92.4554	117.736	147.221	119.256	130.113	129.616		142.581	155.587	142.873	115.186	141.184	146.476
1640054_at	CG10269-RA	D19A	38718	Zinc finger AT-hook protein	281.8	263.702	336.924	356.842	278.264	285.287		366.487	321.441	312.423	269.695	299.747	317.051		357.131	353.459	332.404	339.382	326.38	306.598
1628809_at	CG10270-RA	D19B	38717	D19B	338.759	268.531	271.511	313.981	351.959	268.879		293.741	316.198	289.771	254.235	318.765	247.907		314.96	293.021	304.95	313.09	313.274	294.944
1637749_at	CG17004-RB	D2R	33007	Dopamine 2-like receptor	606.173	639.969	721.642	808.589	628.781	643.164		678.814	600.573	654.069	658.476	789.069	591.481		555.589	747.444	645.176	700.207	786.926	697.404
1628486_a_at	CG2682-RA	d4	35485	d4	1575.04	1653.48	1745.97	1765.38	1780.86	1654.94		1803.47	1785.06	1817.73	1725.58	1663.31	1825.1		1765.64	1886.45	2018.05	1770.94	1784.29	1657.29
1625386_at	CG5102-RA	da	34413	Daughterless	2366.3	2405.63	2479.78	2388.81	2168.64	2401.21		2500.87	2320.86	2502.19	2079.56	2249.04	2175.49		2917.17	2567.87	2141.45	2434.49	2643.92	2340.78
1629015_a_at	CG14622-RB	DAAM	31075	Dishevelled Associated Activator of Morphogenesis	1577.17	2084.65	2417.19	1854.78	1679.9	1764.91		2205.8	2365.54	2388.28	1939.26	1984.31	1822.63		2008.11	2876.33	2986.59	2348.36	1888.58	1959.78
1629243_at	CG9695-RA	Dab	39866	disabled	209.661	272.034	396.717	394.331	330.267	279.862		416.517	310.36	323.932	345.363	339.877	483.248		557.259	379.723	360	337.996	310.247	366.194
1633341_s_at	CG4952-RA	dac	34982	Dachshund	381.443	460.731	445.41	401.828	427.064	469.99		448.199	386.535	509.08	410.524	400.558	482.101		458.383	561.935	635.306	463.04	429.256	500.644
1633556_s_at	CG5201-RA	Dad	42059	Daughters against dpp	2157.86	1887.34	1989	1907.18	1703.78	1878.52		2116.93	1781.19	1825.37	1873.91	2052.09	1847.94		1986.58	2155.86	1861.62	1746.18	2013.64	1977.55
1631677_at	CG7055-RA	dalao	31846	Brahma associated protein 111kD	476.28	513.451	546.725	457.308	580.525	574.826		431.416	471.347	491.625	507.647	527.164	467.402		503.546	459.308	469.022	524.228	517.792	484.332
1628489_at	CG4974-RA	dally	39013	division abnormally delayed	2204.15	2360.94	2449.05	1930.73	2085.41	2565.11		2384.94	1840.12	2405.5	2324.65	2356.03	2367.24		2312.76	1944.15	2046.16	2230.78	2682.73	2532.45
1639221_at	CG11849-RA	dan	43023	Tintin	108.999	106.098	86.2725	121.603	138.028	102.999		91.6564	95.4698	97.06	85.6269	82.7658	101.928		92.0635	86.4121	86.9022	89.4598	89.3986	93.599
1624225_at	CG13651-RA	danr	43020	Distal antenna related	197.316	158.09	171.38	180.662	167.412	212.286		218.92	241.694	218.777	198.859	187.204	227.486		204.2	219.26	238.015	182.834	197.724	222.378
1627862_at	CG15267-RA	dao	34891	down and out	526.302	540.983	532.193	653.689	607.709	612.332		439.528	410.198	513.243	517.279	626.044	453.695		466.791	536.195	522.889	552.836	586.439	538.461
1625199_s_at	CG1772-RA	dap	36001	decapo	268.413	300.014	359.258	329.378	293.226	283.72		323.15	344.477	350.521	318.667	254.136	353.426		380.635	316.132	380.039	363.094	379.942	354.245
1630537_a_at	CG1099-RA	Dap160	35378	Dynamin associated protein 160	271.417	301.687	295.771	250.485	307.921	234.836		327.158	368.104	292.485	264.085	241.423	289.617		274.692	303.249	361.601	251.679	265.715	285.42
1636137_at	CG12390-RA	dare	36203	ADXRDTASE	332.293	358.677	311.523	391.447	336.572	351.122		332.791	363.586	367.555	346.122	307.187	296.724		373.523	322.309	419.038	319.576	317.621	331.687
1637353_at	CG3318-RA	Dat	37867	Arylalkylamine N-acetyltransferase-1	4063.91	4352.45	3601.85	1548.2	1931.03	4294.33		3997.35	3436.53	3363.83	2750.84	2813.93	3022.21		2531.23	2821.48	2970.69	2724.71	2393.01	3495.91
1633205_at	CG8380-RA	DAT	36849	Dopamine transporter	518.425	502.948	387.139	422.007	373.756	508.278		334.489	395.141	509.477	428.846	507.689	403.16		407.324	425.526	380.126	350.363	464.715	589.48
1626766_s_at	CG16987-RB	daw	33474	dActivin2	1436.13	1676.1	1626.43	1320.39	1071.94	1113.28		1135.63	788.493	1232.59	1468.54	1043.65	1187.69		1202.79	1616.79	1453.69	2086.31	1228.75	1185.94
1632223_at	CG4258-RA	dbe	33269	dribble	265.847	219.459	212.267	243.791	269.975	224.252		204.023	203.586	215.93	191.77	189.256	191.081		162.956	309.505	326.913	204.481	212.133	184.706
1625572_s_at	CG8627-RA	Dbi	38784	diazepam binding inhibitor	17659.7	12055.5	9557.92	8242.84	9476.62	13267.4		11046.5	10897.7	10099.8	9808.63	8961.61	9582.91		8441.36	7034.83	7014.3	9355.23	9872.49	11017
1625931_at	CG6224-RA	dbo	53556	diablo	851.821	980.462	1384.17	1129.98	1227.02	1149.71		1480.32	1128.09	1288	1210.43	1172.22	1700.17		1134.26	1365.99	1668.75	1425.78	1516.79	1329.88
1625634_at	CG12759-RA	Dbp45A	35917	ATP-dependent RNA helicase	396.687	450.834	366.339	522.811	430.401	458.104		344.932	375.618	401.404	381.29	403.721	368.966		490.156	522.673	485.165	430.58	350.792	358.589
1639810_at	CG9680-RA	Dbp73D	39871	Dead box protein 73D	135.863	203.382	194.347	161.951	239.137	173.876		134.006	175.307	198.656	127.685	169.018	120.767		140.389	277.553	372.341	164.822	158.312	140.885
1631030_at	CG17023-RA	Dbp80	3354919	Helicase 80	1905.9	2001.21	1942.09	2001.89	1878.4	2056.89		1842.56	2017.81	1946.5	2170.95	2081.5	2201.07		2247.76	1832.32	1889.63	2036.26	2253.73	2068.46
1628243_at	CG11371-RB	dbr	33161	debra	629.447	569.608	687.319	764.425	592.471	602.257		621.194	746.276	786.529	614.273	627.348	747.464		591.704	640.309	583.87	618.103	674.959	759.638
1624447_s_at	CG2048-RA	dco	43673	double-time	2175.01	2088.99	2351.34	2145.87	2094.5	2082.76		2344.73	2175.11	2107.36	2139.57	2161.07	2035.78		2589.56	2376.81	2509.04	2281.75	2084.16	2029.77
1636243_at	CG11183-RA	Dcp1	37790	Decapping protein 1	403.12	397.91	376.899	455.04	413.885	379.988		373.809	406.285	406.925	387.138	412.985	414.14		398.781	447.961	487.048	445.713	350.737	444.756
1632415_s_at	CG6169-RA	Dcp2	39722	CG6169	392.08	378.077	494.158	416.869	499.902	354.798		529.088	470.643	519.601	459.592	472.694	655.867		512.204	514.808	526.852	480.327	541.014	524.074
1627580_at	CG4792-RA	Dcr-1	42693	Dicer1	156.791	159.191	119.797	194.738	173.76	153.91		134.005	139.244	156.143	147.22	165.432	130.883		137.822	158.169	134.511	134.892	169.985	154.124
1641449_at	CG6493-RA	Dcr-2	36993	Dicer-2	444.509	483.481	566.906	428.006	613.36	474.447		548.518	577.472	502.821	520.259	507.09	642.183		487.968	397.774	696.512	584.529	517.303	496.039
1639320_a_at	CG10697-RB	Ddc	35190	Dopa decarboxylase	1646.97	1765.62	2014.6	1694.48	1512.4	1719.29		2058.7	2070.33	2021.3	1790.14	1712.77	1819.28		2259.59	2305.46	2375.88	2098.21	1886.96	2020.8
1639264_at	CG9054-RA	Ddx1	40457	Dead-box-1	344.373	339.801	340.547	372.894	321.791	306.756		312.469	354.697	309.26	294.886	349.974	304.997		291.025	337.727	406.511	326.587	300.61	299.2
1635240_at	CG8567-RA	Deaf1	40164	deaf-1	83.6037	76.309	91.972	86.1649	56.582	86.5134		99.8419	80.5326	76.1756	91.7627	102.016	85.5475		64.6928	77.6286	57.5994	100.614	74.6256	94.921
1629916_at	CG33134-RA	debcl	53585	deborg	1035.57	1020.61	908.168	885.671	1088.92	951.056		738.631	774.418	905.126	928.234	1025.34	929.405		690.149	949.841	784.942	1030.28	987.76	978.715
1634271_at	CG1385-RA	Def	36047	defensin	2775.87	2097.01	1979.97	3708.36	3549.61	4773.56		2465.2	5930.19	3668.28	2730.2	2938.01	2221.2		2569.88	2292.78	4830.38	3431.15	2506.28	4242.2
1641246_at	CG18176-RA	defl	39141	deflated	202.324	175.231	167.453	171.822	182.552	165.476		138.605	190.693	146.39	167.241	160.422	141.083		137.175	118	153.318	173.21	158.633	144.621
1636493_at	CG5441-RA	dei	43190	delilah	236.688	238.717	261.996	244.485	197.702	128.483		211.182	226.896	241.991	189.185	173.559	174.531		210.055	262.406	185.023	190.895	168.404	176.925
1628041_a_at	CG5935-RA	Dek	47906	Dek	4855.06	4792.44	4907.11	5121.88	4048.8	4667.62		5205.84	4562.21	5192.22	4671.13	4947.88	4861.39		5152.41	4695.64	4698.24	5133.79	4885.25	4702.74
1626892_at	CG9252-RA	del	35380	CG9252	87.4301	89.292	86.2525	106.125	96.7716	79.3201		59.6402	105.073	96.3179	79.1773	84.4567	98.5592		88.3635	132.149	106.881	73.91	70.4876	99.8154
1628472_at	CG14813-RA	deltaCOP	45250	delta-coatomer protein	2477.67	2861.44	2506.66	2650.7	2774.27	3082.87		2228.25	2355.82	2264.56	2239.07	2218.86	1979.04		1894.45	1904.96	3231.54	2533.7	2461.41	2210.98
1638315_s_at	CG8493-RA	Den1	36339	CG8493	862.838	984.013	947.156	1145.99	1007.65	917.8		731.261	770.851	861.262	983.174	1180.24	941.076		870.055	636.031	836.758	1069.83	1033.52	996.01
1624372_at	CG10908-RA	Der-1	33369	Dm Derlin-1	2876.06	2740.88	2669.81	2627.48	2622	3359.97		2526.22	2752.25	2579.15	2370.23	2254.14	2635.05		2182.66	2054.7	3502.4	2745.69	2483.99	2402.28
1623458_at	CG14899-RA	Der-2	42005	Derlin-2	745.249	730.762	767.872	747.505	766.838	868.539		739.041	895.207	745.7	728.121	693.053	696.486		671.984	825.541	954.817	824.688	642.329	703.036
1628213_s_at	CG5887-RA	desat1	117369	desaturase1	21734.3	23511.2	21269.8	26687.6	16026.7	24865.5		18555.4	17110.6	21064.3	21536.5	18788	22002.1		17406.6	23975.7	18355.3	24034.3	26757.9	27982
1627897_at	CG12265-RA	Det	42077	Deterin	237.845	195.115	224.322	267.316	214.843	212.906		249.143	296.155	288.063	246.106	265.68	277.64		218.419	267.241	306.493	226.714	195.821	254.628
1641153_a_at	CG2207-RA	Df31	35418	Decondensation factor 31	2616.19	2907.5	3080.28	2727.45	2318.87	2533.69		2720.37	2710.13	2356.98	3122.93	2613.14	2453.61		2118.95	1729.14	3160.06	2863.86	3079.61	2579.3
1633869_at	CG2189-RA	Dfd	40832	deformed	531.906	618.578	697.971	636.673	693.576	595.08		637.224	703.006	770.633	697.454	555.957	697.541		603.131	853.196	873.586	726.481	614.253	642.22
1641448_a_at	CG18250-RA	Dg	36773	Dystroglycan	461.501	365.785	515.704	526.219	337.334	368.75		470.487	388.294	539.33	569.554	442.567	577.438		404.361	602.645	684.222	412.609	508.728	540.26
1626289_at	CG8657-RA	Dgkepsilon	36408	Diacyl glycerol kinase epsilon	983.986	934.542	993.773	1088.84	1042.65	997.969		918.428	920.9	935.212	899.006	971.686	1009.15		1120.72	1048.03	1105.1	928.963	922.862	947.309
1638064_a_at	CG12342-RB	dgo	36139	diego	93.5927	149.201	133.986	122.753	162.427	118.241		117.727	94.9871	105.241	87.7348	142.507	107.3		106.877	91.7838	68.0453	100.833	90.2338	89.9986
1640341_s_at	CG5729-RA	Dgp-1	37080	Dgp-1	1373.32	1329.31	1124.84	1372.77	1563.39	1094.83		1080.93	1135.73	1291.35	1329.1	1237.58	1194.66		1024.02	1245.54	1198.16	1374.1	1318.06	1348.32
1627141_at	CG18041-RA	dgt1	43529	dim gamma-tubulin 1	407.308	352.28	329.731	412.299	333.913	301.604		292.716	350.936	384.546	376.967	402.117	339.13		412.315	405.882	338.338	361.943	335.856	284.001
1639063_at	CG16969-RA	dgt2	34610	dim gamma-tubulin 2	171.108	198.631	157.187	185.659	228.026	179.759		186.361	196.484	183.326	225.104	163.933	200.333		173.052	172.304	171.502	209.929	138.293	146.052
1634957_at	CG8348-RA	Dh	41170	CRF-like peptide	790.706	854.785	1116.59	897.789	1165.96	1037.42		1325.36	1041.62	918.656	1211.15	1144.88	1288.85		1358.02	1066.52	1235.19	1102.59	952.826	1028.85
1630467_a_at	CG13094-RA	Dh31	34181	diuretic hormone 31	1373.14	1394.37	1766.1	1522.68	1492.28	1630.48		1835.11	1455.41	1679.57	1547.23	1673.43	1851.51		1140.54	1813.89	1704.09	1484.7	1674.22	1721.71
1636608_at	CG32843-RA	Dh31-R1	36475	CG32843	265.529	257.559	263.795	314.478	244.767	265.827		208.221	269.054	271.96	267.106	242.459	263.32		238.466	303.558	240.352	250.321	223.453	262.9
1638336_at	CG8422-RA	Dh44-R1	36601	DH[[44]] receptor	189.253	209.487	205.17	272.692	191.483	199.024		173.126	155.23	187.549	165.32	208.271	184.751		141.106	212.264	185.93	237.852	156.136	182.992
1632807_at	CG4625-RA	Dhap-at	53586	Glycerol 3-phosphate acyltransferase	823.267	939.041	1120.12	933.452	1083.15	887.472		913.036	986.055	1009.26	999.631	1013.73	1037.32		822.195	1111.4	924.75	1067.35	1135.62	962.206
1639972_at	CG14887-RA	Dhfr	42003	Dihydrofolate reductase	1675.26	1390.71	1166.31	1208.55	1336.73	1145.36		1128.8	1352.88	1187.32	1384.53	1163.52	1006.9		1230.61	1195.15	1235.88	1193.99	999.984	975.745
1623792_a_at	CG9741-RB	Dhod	41022	Dihydroorotate dehydrogenase	1321.37	1399.53	1295.49	1379.55	1489.84	1330.67		1147.81	1240.74	1195.8	1209.28	1224.16	1195.83		1192.06	1195.48	1550.08	1378.85	1119.73	1121.93
1641451_at	CG4665-RA	Dhpr	39050	Dihydropteridine reductase	2930.85	2944	2283.3	2049.9	2460.52	2296.51		2185.11	2807.37	2200.55	2498.24	2261.17	2244.01		1663.66	1777.1	2673.73	2377.39	2295.81	2373.76
1625942_s_at	CG1768-RA	dia	35340	diaphanous	844.264	749.847	878.211	1063.72	1032.88	1112.57		1013.18	1056.84	1106.05	1037.74	1177.44	1384.02		981.06	1181.96	1218.68	1232.87	1328.7	1249.48
1635040_a_at	CG2146-RA	didum	35680	shorty	1315.59	1463.35	1687.91	1680.13	1597.43	1411.19		1589.4	1401.76	1711.36	1508.04	1406.89	1759.32		1432.88	1767.49	1957.01	1715.33	1703.51	1663.38
1633730_at	CG7098-RA	dik	32787	diskette	812.217	748.461	704.39	812.383	771.716	610.61		710.441	650.353	715.333	690.096	662.586	632.631		605.068	771.853	655.955	725.859	740.508	735.876
1627900_at	CG3058-RA	Dim1	33645	CG3058	638.225	714.744	576.077	621.288	738.986	601.78		475.836	510.812	525.879	582.668	600.326	448.2		558.61	449.874	495.839	606.805	493.768	482.88
1628111_at	CG15367-RA	Dip1	53580	Dorsal interacting protein 1	141.66	107.398	125.016	130.997	119.193	144.568		96.9401	169.027	144.82	115.638	112.799	97.5472		97.3822	149.602	138.694	102.46	110.483	114.759
1624215_s_at	CG17686-RA	DIP1	43981	klett	4063.78	4799	4255.91	5430	4102.47	3936.96		4146.99	3571.96	4212.88	4505.38	4263.15	3834.42		3300.05	4477.15	4393.76	4684.89	4338.17	4275.08
1634461_at	CG7020-RA	DIP2	252479	DISCO Interacting Protein 2	1014.66	971.317	1134.62	1146.72	1089.59	1057.9		1190.44	1080.25	1119.18	1137.28	1105.99	1133.74		1203.9	1124.92	1290.59	1221.59	1031.96	1028.37
1635203_at	CG9771-RA	Dip2	40579	dorsal interacting protein 2	207.351	245.286	236.618	234.955	357.365	285.308		236.515	302.634	349.071	234.5	239.687	294.778		266.988	315.625	288.777	290.282	244.358	272.161
1631536_at	CG12767-RA	Dip3	53579	Dorsal interacting protein 3	353.124	347.981	360.055	385.486	323.995	330.701		320.092	408.473	366.837	453.146	406.658	423.826		326.73	392.57	365.829	423.391	437.408	449.519
1635449_s_at	CG9285-RA	Dip-B	48450	Dipeptidase B	2807.62	2030.76	1966.73	1208.65	2095.08	2518.4		2234.88	2158.1	1733.63	1677.55	1994.36	1916.92		1770.91	1934.41	2286.73	1752.64	1888.21	1926.84
1640743_at	CG5663-RA	Dip-C	47769	Dipeptidase C	989.236	929.896	896.623	914.024	1011.54	868.053		876.363	1026.08	789.503	913.954	909.52	879.287		941.315	788.032	813.309	935.167	965.55	942.478
1637153_at	CG6413-RA	Dis3	42900	Dis3	76.2054	88.3822	65.2094	84.3875	81.5364	101.222		83.3	76.4155	67.9249	93.2737	55.1867	40.8993		92.0714	69.2413	113.365	68.0249	63.6936	54.3403
1639940_at	CG9908-RA	disco	32579	disconnected	669.47	705.625	538.891	522.332	645.2	431.164		474.594	624.01	761.119	742.641	742.861	643.481		410.129	824.426	451.247	738.079	1001.93	631.729
1635021_at	CG2019-RA	disp	44274	dispatched	384.986	435.115	421.339	466.937	492.389	495.315		384.308	437.202	449.605	436.071	511.742	489.702		463.784	494.433	508.052	494.838	481.733	507.335
1633817_at	CG6646-RA	DJ-1alpha	36543	DJ-1alpha	309.303	388.828	389.71	461.397	283.82	284.65		426.048	426.44	400.722	399.255	332.592	315.934		450.833	577.105	429.275	316.462	298.699	279.98
1640318_at	CG1349-RA	dj-1beta	43652	dj-1beta	509.91	547.642	494.087	443.87	385	530.918		541.718	467.132	362.202	477.041	458.708	376.783		484.029	459.181	458.597	463.281	513.28	535.441
1634659_at	CG3619-RA	Dl	42313	Delta	211.182	167.483	196.805	149.742	154.02	189.624		173.083	154.176	186.255	146.809	153.721	158.16		156.996	232.352	208.51	155.535	194.82	253.304
1634398_a_at	CG3619-RB	Dl	42313	Delta	229.851	226.795	196.008	146.484	174.119	222.533		137.17	159.701	157.816	142.695	152.633	150.047		179.486	187.019	125.53	175.613	188.878	193.389
1623415_at	CG6667-RC	dl	35047	Dorsal	445.975	527.19	547.256	515.916	584.277	557.993		451.451	602.416	518.742	469.279	476.808	612.41		477.683	423.466	450.775	416.905	470.516	542.066
1639692_s_at	CG6667-RA	dl	35047	Dorsal	649.562	515.494	592.403	425.124	504.079	589.233		747.359	686.625	580.832	560.594	667.274	751.365		879.45	704.301	492.705	503.314	602.226	653.046
1627017_at	CG12363-RA	Dlc90F	42199	dynein light chain; tctex-1	2731.07	2800.07	2765.75	2516.86	2586	2473.2		2709.4	2954.74	2961.68	2480.39	2483.65	2667.78		3150.11	2937.02	3015.38	2535.35	2242.7	2242.66
1627882_at	CG1725-RC	dlg1	32083	Discslarge	52.5504	89.0868	92.8631	74.564	76.448	58.5703		75.8028	86.9981	65.1704	56.9563	76.0625	61.3972		83.3594	92.2714	108.194	73.809	91.3057	77.1383
1624021_a_at	CG1725-RD	dlg1	32083	Discslarge	1009.27	1128.27	1593.03	1301.09	1428.6	1277.85		1564.62	1243.37	1525.36	1424.16	1299.65	1699.91		1282.52	1417.91	1743.72	1499.21	1428.98	1388.55
1640119_a_at	CG1725-RF	dlg1	32083	Discslarge	1660.64	1470.37	1378.31	2123.3	1751.27	1827.03		1390.96	1373.6	1521.12	1905.33	2175.76	1862.07		1605.83	1412.17	1322.24	1669.81	1930.02	1915.92
1635382_at	CG1725-RF	dlg1	32083	Discslarge	4140.46	3967.18	3674.22	5173.89	4213.23	4402.33		3830.77	2887.94	3430.01	4763.22	5456.28	4136.96		3793.25	3370.3	3157.93	4323.18	5133.19	5004.36
1638127_s_at	CG1938-RA	Dlic	32057	dandelion clock	2176.7	2347.47	2424.72	2663.12	2289.88	2239.38		2420.97	2446.7	2393.34	2429.24	2570.61	2221.62		2115.41	2373.63	2072.28	2507.99	2683.87	2485.55
1636088_at	CG3629-RA	Dll	37973	Distal-less	191.618	176.02	196.178	175.992	137.383	177.297		181.01	166.034	198.585	175.986	164.567	212.158		191.575	226.143	144.159	198.822	203.167	193.926
1630237_a_at	CG3629-RB	Dll	37973	Distal-less	390.131	466.154	351.37	340.778	350.491	408.567		313.217	332.036	390.766	338.204	354.055	368.377		418.3	406.844	302.668	359.222	305.365	337.395
1636974_at	CG32146-RA	dlp	39596	Dally-like	549.568	766.09	775.603	526.647	484.874	386.465		590.515	665.136	761.836	539.291	460.884	403.306		458.184	638.843	707.105	540.498	455.221	458.274
1630023_at	CG9537-RA	DLP	33906	Daxx-like protein	470.26	445.377	599.237	631.728	548.659	510.067		536.137	549.581	521.409	492.79	509.871	518.172		597.255	599.738	626.678	524.72	508.578	532.959
1633169_at	CG32315-RA	dlt	46719	Vanaso	110.393	107.057	113.071	98.6297	118.085	84.3083		117.654	86.6206	152.669	88.3473	102.02	59.3496		118.553	72.4748	101.995	72.6022	95.8417	80.2178
1625856_at	CG10798-RA	dm	31310	diminutive	1654.03	1771.95	1999.81	1955.69	1677.59	1753.74		1947.89	1345.34	1570.41	1400.69	1603.4	1444.17		1659.36	1985.33	1962.44	1506.62	1547.59	1542.22
1638500_at	CG11132-RA	DMAP1	37339	DMAP1	452.517	483.659	419.751	545.825	464.12	405.103		404.369	503.482	459.844	464.825	507.26	378.784		432.991	436.558	464.922	475.46	461.174	431.815
1638059_at	CG8269-RA	Dmn	44086	dynamitin	1203.47	1194.21	1210.85	1245.48	1161.7	1188.5		1172.07	1291.54	1157.36	1144	1185.88	1210.74		1168.5	1175.31	1226.39	1149.47	1170.96	1123.03
1640440_at	CG6440-RA	Dms	44324	myosuppressin	10807.7	10591.2	10539.9	10942.4	10209.5	11398.3		10310.6	9401.73	11314.8	10835.8	10931	9271.06		11483.1	10779.2	10317.4	10853.1	9786.45	9699.04
1623487_at	CG8374-RA	dmt	41180	dalmatian	220.11	244.363	332.26	373.644	210.44	276.42		446.132	323.447	322.613	270.347	257.773	369.126		266.361	364.624	327.901	288.392	256.701	356.3
1637059_s_at	CG10578-RA	DnaJ-1	38643	dnaJ like1	3180.74	2648.47	5329.42	1111.61	1477.03	1892.62		9127.8	4173.84	2073.3	2407.86	2444.69	2479.66		5933.59	9528.18	2451.14	2439.65	2518.26	2346.12
1631328_s_at	CG9828-RB	DnaJ-H	34707	DnaJ homolog	1101.62	1062.03	1123.54	1160.61	1248.72	1129.48		1172.03	1198.77	1224.56	1120.96	1208.16	1254.84		1075.73	1221.68	1181.1	1139.21	1105.64	1141.25
1641438_at	CG5949-RA	DNApol-delta	39746	DNA polymerase delta	205.079	253.338	179.501	207.7	216.726	197.404		156.066	210.173	191.455	198.297	180.546	175.096		138.666	241.568	172.081	195.405	162.778	178.911
1626494_at	CG7143-RA	DNApol-eta	40438	DNApol-eta	119.772	133.334	140.542	177.912	161.147	123.482		131.17	131.959	136.895	155.026	165.308	187.459		127.396	189.394	176.137	142.03	152.006	124.762
1636289_s_at	CG7602-RB	DNApol-iota	40965	DNApol-iota	96.2182	97.4065	101.969	115.179	124.296	108.885		99.0827	101.349	88.6373	130.567	86.6712	125.04		142.798	95.0196	100.882	106.44	101.856	106.152
1640898_at	CG7780-RA	DNaseII	48228	acid DNase	3460.07	2285.23	2631.18	1902.66	3987.81	3654.19		3034.3	3162.82	3508.9	5084.16	5313.1	4311.97		1705.18	779.459	2121.15	3972.77	4804.54	3861.91
1624686_a_at	CG32498-RO	dnc	31309	dunce	2138.66	2707.38	1977.8	2600.17	1985.77	2102.18		1894.87	1980.13	2275.79	2350.49	2245.49	1966.97		1801.17	2310.41	2248.47	2481.72	1947.6	2222.19
1638592_at	CG6560-RA	dnd	42580	ADP-ribosylation factor-like 3	196.463	205.051	140.871	163.607	209.256	175.968		163.533	227.613	173.987	157.88	212.513	141.384		152.338	114.406	128.173	189.696	141.25	174.223
1627691_at	CG5452-RA	dnk	42273	deoxyribonucleoside kinase	297.02	349.47	302.438	278.565	374.417	326.049		395.927	421.618	362.033	370.462	377.789	382.529		290.008	311.429	488.472	358.647	308.78	311.62
1626336_at	CG12489-RA	dnr1	37575	defense repressor 1	249.501	337.345	467.444	613.346	426.646	416.74		471.509	366.476	443.642	495.824	392.837	543.884		542.995	656.347	516.932	564.583	514.262	468.279
1636380_at	CG17559-RA	dnt	35207	Doughnut	105.24	122.726	121.286	137.283	140.22	109.439		187.443	184.115	162.504	117.926	127.367	165.299		121.956	119.003	178.844	114.452	160.393	131.704
1634625_at	CG6627-RA	Dnz1	34503	DNZDHHC/NEW1 zinc finger protein 11	1278.08	1151.6	1256.7	1009.7	1107.35	1137.28		1335.64	1167.37	1336.82	1182.92	1261.03	1072.41		1312.44	1345.1	1352.89	1077.42	1258.06	1289.07
1623676_at	CG31049-RA	Doa	43415	Darkener of apricot	168.848	169.291	138.212	148.756	126.244	131.275		80.8108	143.965	156.594	84.9432	124.344	97.6644		139.141	120.489	109.433	119.242	91.937	103.289
1640892_a_at	CG1658-RA	Doa	43415	Darkener of apricot	2315.36	2803.94	3220.06	2671.49	2536.36	2620.84		2890.89	2817.17	2855.04	2765.4	2419.44	2830.36		2487.24	3663.46	3557.6	2607.96	2387.65	2744.08
1631173_at	CG5560-RA	dob	32436	CG5560	1687.7	1181.59	1168.11	1041.6	1396.42	1289.58		1048.91	462.591	627.861	745.96	469.229	670.484		1266.63	1740.51	771.197	887.29	734.458	736.208
1624864_s_at	CG3727-RA	dock	33262	dreadlocks	741.99	733.36	932.824	893.152	839.014	921.641		796.312	704.072	768.936	696.898	850.684	967.799		931.918	803.384	842.495	881.992	976.617	1020.81
1636396_at	CG17051-RA	dod	33111	dodo	218.414	235.374	195.574	270.23	219.721	197.894		180.218	183.401	223.059	210.504	208.655	181.711		187.305	192.657	205.686	185.35	121.746	155.505
1635618_at	CG2079-RA	Dok	31667	Downstream of kinase	368.992	414.261	466.625	417.144	406.83	391.294		408.009	374.897	375.107	364.674	316.929	329.489		308.627	357.483	368.746	377.925	381.601	386.451
1636034_at	CG9696-RA	dom	45655	domino	77.2691	72.5249	84.2167	70.4531	95.6322	102.905		106.659	63.9041	81.4796	79.1987	63.4023	79.0543		84.5882	94.3592	90.2185	69.6518	90.1481	80.2549
1633331_at	CG9696-RE	dom	45655	domino	440.059	466.928	467.351	501.122	400.718	502.837		391.133	395.694	419.372	376.5	417.321	472.929		365.426	527.616	950.402	460.893	558.214	481.488
1628160_a_at	CG9696-RD	dom	45655	domino	627.502	764.501	828.762	858.843	693.082	898.234		731.083	702.638	662.084	766.903	717.713	680.897		721.67	1027.28	1181.06	862.439	743.911	746.834
1632381_at	CG14226-RA	dome	32976	verstopft	499.166	522.951	582.833	594.409	533.076	512.999		612.563	595.766	586.075	522.309	585.855	631.398		474.584	757.653	722.405	638.428	525.622	588.362
1637636_at	CG18314-RA	DopEcR	38539	DopEcR	2923.45	2344.58	2379.59	3255.57	2229.84	2367.61		2340.39	2201.29	2781.32	2709.23	2543.48	1663.8		3393.93	2825.61	2154.79	2872.46	2764.4	2546.7
1629142_at	CG9652-RA	DopR	41726	dopamine D1 receptor	646.52	767.973	641.994	723.235	701.64	673.801		605.014	499.922	869.38	734.494	745.956	536.036		545.951	610.511	544.907	652.865	797.073	725.562
1635495_a_at	CG18741-RA	DopR2	43484	Dopamine receptor 2	416.534	294.883	297.894	342.933	248.139	182.59		351.213	357.592	263.278	343.68	379.195	332.585		280.817	360.515	365.626	328.696	278.586	280.855
1623139_at	CG3093-RA	dor	31118	deep orange	182.773	189.14	197.445	213.929	208.024	182.171		129.248	186.15	152.826	162.565	206.434	130.854		257.686	188.559	167.638	165.48	144.55	145.249
1640395_a_at	CG1044-RA	dos	38321	Suppressor of sevenless-S11	333.87	296.54	375.992	372.211	300.947	333.559		452.247	696.659	543.265	412.123	615.475	525.742		430.055	633.382	553.431	421.966	463.788	444.281
1638330_at	CG2788-RA	Dot	44058	Dorothy	326.67	261.176	309.405	407.292	503.902	328.5		335.697	315.813	384.758	525.689	541.35	470.347		373.811	267.012	322.889	365.899	428.864	386.888
1634075_at	CG33196-RB	dp	318824	dumpy	1590.91	1438.02	1390.5	1720.25	1687.12	1628.32		1147.6	1297.85	1643.28	1826.35	1923.18	1349.38		1671.49	1204.48	669.835	1736.82	1705.69	1513.15
1637554_a_at	CG4654-RA	Dp	36461	lethal(2)49Fk	298.483	315.441	422.294	334.591	376	357.858		359.749	376.775	371.688	366.24	299.377	427.986		414.437	438.732	443.593	349.148	365.945	402.385
1628416_s_at	CG5170-RC	Dp1	37116	Drosophila dodeca-satellite-binding protein 1	959.942	1167.43	938.977	1166.62	957.615	1039.55		817.731	822.999	1064.28	889.587	878.13	803.376		785.328	921.288	1450.85	997.308	1226.05	1200.46
1639133_at	CG1939-RA	Dpck	40846	CG1939	727.415	694.422	605.902	591.502	627.112	571.934		557.586	586.247	694.602	593.251	628.614	606.922		653.92	764.752	664.583	611.539	624.094	593.314
1627661_at	CG31289-RA	Dph5	42663	Diphthamide methyltransferase	1482.77	1702.25	1105.7	1304.38	1364.78	1442.29		852.298	817.282	1028.27	908.779	942.254	762.34		856.191	1201.21	1760.34	1081.68	809.812	798.331
1636273_at	CG3189-RA	Dpit47	35565	DNA polymerase interacting tpr containing protein of 47kD	502.463	592.097	382.88	651.843	494.728	461.494		377.298	424.683	438.866	426.371	418.514	375.442		337.893	502.505	564.092	476.199	365.899	347.053
1630026_s_at	CG9885-RA	dpp	33432	shortvein	387.409	354.891	553.552	484.751	358.805	443.794		761.82	597.826	497.829	533.86	521.034	592.332		1024.76	615.274	518.736	456.061	609.694	703.291
1624702_s_at	CG32057-RA	dpr10	39180	dpr10	170.138	191.77	170.655	233.841	241.651	172.143		210.82	160.259	171.666	186.039	242.606	217.885		201.119	218.431	300.056	202.562	263.264	258.753
1630895_at	CG33202-RB	dpr11	40800	dpr11	108.254	94.6807	103.458	117.419	147.976	112.921		128.955	86.607	138.124	178.514	135.65	120.001		132.934	161.538	98.7468	157.477	179.075	156.276
1633185_at	CG10946-RA	dpr14	31702	dpr14	740.954	717.845	760.168	884.555	762.924	752.066		639.057	678.936	715.297	746.157	759.368	625.54		786.029	674.537	510.723	807.819	732.504	693.379
1636199_at	CG10095-RA	dpr15	41473	dpr15	173.39	171.418	227.002	257.152	227.367	187.405		240.673	166.664	225.98	205.539	237.665	249.937		205.147	244.276	277.513	200.263	251.871	263.901
1628496_at	CG12591-RA	dpr16	40619	dpr16	129.04	106.779	85.96	117.952	131.574	136.625		137.982	96.6804	115.669	112.346	79.7343	112.617		96.8558	118.629	110.901	111.013	111.504	143.197
1638037_a_at	CG31361-RA	dpr17	41470	dpr17	385.003	456.453	422.499	459.567	441.289	407.448		385.433	373.391	388.906	430.309	385.756	416.157		375.258	440.557	392.797	420.038	397.282	418.447
1633415_at	CG14948-RA	dpr18	32572	dpr18	668.904	750.096	720.5	771.795	724.863	718.045		861.627	649.559	769.47	679.998	706.836	785.244		982.017	941.49	915.337	805.595	913.904	903.413
1641390_at	CG13140-RA	dpr19	34408	dpr19	1257.16	1317.58	1330.95	1400.04	1233.15	1197.85		1161.56	1076.49	1223.05	1245.52	1239.39	1251.69		1163.23	1303.95	1327.5	1283.03	1429.77	1514.93
1623063_at	CG12191-RA	dpr20	38101	dpr20	526.036	528.378	606.244	594.141	558.765	631.467		591.512	487.673	654.838	530.953	639.033	634.594		604.967	701.359	696.978	657.326	640.71	595.876
1637870_a_at	CG5308-RA	dpr5	41381	dpr5	283.008	276.526	272.441	329.973	296.87	261.068		266.956	245.136	281.346	251.68	228	226.857		249.437	287.075	242	245.152	262.388	268.688
1628063_at	CG14162-RA	dpr6	50296	dpr6	148.832	206.59	126.933	156.992	156.099	125.621		117.778	107.903	144.789	125.312	118.752	79.4464		125.073	96.8492	85.5646	121.572	121.508	117.954
1624581_at	HDC16683	dpr7	2768865	dpr7	1593.59	1789.99	2195.99	1867.04	1953.01	1979.76		2349.56	1963.53	1993.42	1928.8	1857.54	2280.52		2154.66	2070.04	2277.7	2137.77	1888.34	1898.72
1623137_s_at	CT36309	dpr8	32387	dpr8	202.808	132.855	125.878	194.221	150.326	161.408		187.087	106.528	158.851	145.648	166.713	129.396		209.907	163.315	85.6731	155.474	166.319	153.542
1625732_at	CG32600-RA	dpr8	32387	dpr8	209.551	340.889	226.82	267.326	237.606	227.269		227.48	154.772	208.551	226.574	224.603	200.158		213.839	230.777	229.573	222.683	304.478	334.915
1632889_at	CG12601-RA	dpr9	2768670	dpr9	488.89	476.47	528.031	545.985	669.643	478.017		524.55	440.502	515.867	551.354	574.821	532.503		637.601	612.086	479.506	565.551	685.43	514.098
1638235_at	CG10794-RA	DptB	37184	diptericin-like protein	2406.93	1079.47	1223.32	2825.9	16280	558.82		3995.66	14905.1	3138.21	4175.19	5724.18	5337.32		4372.3	17990.5	10584.5	7638.83	18360.9	13878.1
1637776_at	CG6444-RA	Dpy-30L1	34480	Dpy-30-like 1	271.787	250.841	288.467	232.844	209.586	303.335		257.808	238.959	278.692	307.013	267.97	223.743		295.034	257.405	305.153	290.224	246.79	226.896
1641137_at	CG1897-RA	Dr	45285	muscle specific homeobox	250.935	353.123	456.886	430.228	709.586	371.07		548.43	532.898	322.397	549.159	634.244	702.376		489.94	224.57	274.581	415.869	727.551	736.225
1629741_at	CG32666-RB	Drak	32097	Death-associated protein kinase related	200.727	163.705	202.726	145.798	186.144	213.525		242.707	150.746	184.995	154.547	201.838	224.606		215.738	313.024	139.601	206.435	265.421	272.996
1638195_at	CG5652-RA	drd	318102	drop-dead	116.391	135.892	96.6628	75.1986	85.8801	67.5645		115.132	112.466	101.274	79.9442	77.1456	83.4099		83.6516	95.1108	68.8416	70.9839	73.7952	75.7632
1632743_a_at	CG1828-RB	dre4	38248	supressor of Ty element 16	227.436	206.507	165.462	253.306	224.333	204.155		175.975	255.191	190.409	214.725	195.29	140.51		234.006	200.176	207.725	228.587	176.097	180.152
1639071_a_at	CG7486-RC	Dredd	31011	caspase	605.975	787.336	628.376	766.518	721.343	669.309		520.31	670.838	738.975	639.008	644.053	661.206		548.357	719.822	819.852	688.292	575.23	597.003
1625793_at	CG5838-RA	Dref	34328	DNA-replication-related element factor	260.709	340.65	430.583	388.019	531.233	381.89		497.802	407.678	620.379	404.154	389.353	451.789		573.711	538.876	985.01	400.686	349.448	423.287
1626405_at	CG8357-RA	Drep-1	36290	Inhibitor of CAD	171.829	211.302	201.338	221.598	201.554	168.705		206.945	177.671	160.613	212.854	198.605	246.4		188.428	207.586	216.758	256.179	230.644	185.817
1622957_s_at	CG8364-RB	Drep-3	36292	Rep3	865.938	1040.54	1046.1	961.271	1081.87	1016.39		1059.45	803.424	954.987	998.246	910.724	890.485		1109.06	923.621	992.069	1009.56	987.491	937.186
1624326_at	CG9414-RA	Drep-4	34734	Caspase-activated DNase	465.436	482.389	591.161	551.701	567.499	610.126		615.195	650.863	641.352	567.802	601.174	722.707		604.555	791.318	810.683	636.568	732.661	765.997
1626109_a_at	CG9023-RA	Drip	36236	aquaporin	426.915	493.142	750.009	402.909	417.225	321.702		718.227	708.838	669.845	534.389	341.437	454.814		645.779	585.651	841.588	503.202	348.704	365.731
1625475_s_at	CG6033-RE	drk	36497	downstream of receptor kinase	863.589	946.36	1129.63	1115.73	1060.68	1011.62		1159.62	1179.72	1209.57	1181.87	1185.3	1325.99		1100.63	1186.35	1338.05	1181.88	1252.78	1263.41
1624297_at	CG17348-RA	drl	44355	derailed	619.382	735.302	625.476	695.788	692.681	663.79		650.528	667.379	678	604.963	705.444	650.141		746.71	677.208	702.464	725.505	696.972	656.643
1630095_a_at	CG3915-RB	Drl-2	36436	Derailed 2	328.396	312.181	283.844	325.824	322.296	313.41		253.734	234.551	226.666	289.094	321.388	239.554		267.241	240.619	229.448	265.567	258.258	248.914
1627100_s_at	CG10016-RB	drm	49638	drumstick	139.655	138.625	145.524	164.141	207.272	181.462		159.053	170.038	152.405	148.911	126.159	152.855		162.512	165.666	142.257	161.619	150.074	142.119
1628617_at	CG32282-RA	dro4	317954	drosomycin-F	2600.26	1816.87	1540.07	587.103	1181.22	1094.41		1898.95	1983.71	3431.28	2936.51	2839.02	2519.5		2549.2	631.664	535.725	1324.08	1797.49	2494.76
1627327_at	CG10812-RA	dro5	38409	Drosomycin B	5461.39	5473.27	4099.09	3548.34	3073.33	2342.28		3424.36	5023.47	4184.64	3951.44	4171.54	3971.44		4700.03	1172.78	1899.11	3322.36	3510.2	6958.97
1639086_s_at	CG8863-RA	Droj2	41646	CG8863	5463.67	5030.93	6566.55	4348.95	4594.71	5170.44		7526.59	5288.1	5643.52	5285.09	5225.1	5106.2		5749.01	7086.73	7081	5669.03	5863.95	5580.97
1623693_a_at	CG3365-RB	drongo	33263	drongo	2515.48	2570.53	2808.08	3309.62	2802.3	2362.39		3028.94	3838.13	3000.82	3176.37	3212.94	2833.64		4610.78	3457.96	2593.29	3087.16	2681.33	2637.29
1630216_at	CG8730-RA	drosha	35747	Drosha	316.104	326.549	304.556	373.343	298.742	313.135		262.965	331.175	343.625	298.496	283.589	211.15		256.988	262.067	340.193	295.154	340.795	255.398
1641560_at	CG3210-RA	Drp1	33445	noodle	1039.47	1085.08	1059.89	1143.66	1164.82	1028		986.15	1064.08	1101.09	1079.82	1139.63	995.549		937.235	952.798	1088.42	1105.35	1076.96	998.842
1638953_a_at	CG2086-RA	drpr	38218	draper	1828.99	1884.39	2364.82	2644.74	2514.68	2160.5		2484.23	3188.54	2654.91	2512.76	2711.35	2863.51		3581.87	2952.19	2051.28	2229.92	2994.98	2576.61
1635189_at	CG10810-RA	Drs	38419	drosomycin	2204.42	3923.04	1906.11	2205.1	2639.79	1660.27		1987.42	5140.07	3478.65	3331.07	3013.89	3244.96		4712.78	5334.05	1575.11	2070.93	2995.96	2305.18
1640627_at	CG17941-RA	ds	33245	dachsous	127.16	98.6485	110.035	81.5595	81.7223	126.66		93.8903	114.094	82.0881	112.824	67.546	79.9655		60.697	96.8005	101.248	118.896	97.0813	102.83
1637619_s_at	CG17800-RA	Dscam	35652	Down syndrome cell adhesion molecule	484.863	480.928	649.021	529.206	519.156	522.758		657.212	569.359	734.87	632.596	634.882	763.928		532.438	704.909	795.861	608.471	582.432	704.272
1631726_at	CG31190-RA	Dscam3	42103	CG31190	232.487	225.757	167.861	216.765	206.183	164.305		180.16	154.897	174.509	194.949	179.32	133.708		166.876	186.76	120.136	185.28	182.905	181.132
1630639_at	CG5634-RA	dsd	43315	distracted	1183.31	1171.72	1457.88	1343.12	1253.97	1167.71		1317.43	1286.31	1267.01	1289.45	1252.93	1199.92		1613.85	1259.13	1601.54	1306.45	1250.64	1399.82
1628788_a_at	CG18361-RA	dsh	32078	disshevelled	459.401	537.077	606.488	555.616	527.43	490.226		615.464	584.669	589.753	607.242	639.787	617.572		767.425	622.423	652.535	596.615	567.827	646.733
1637290_at	CG18090-RA	Dsk	45845	sulfakinin	5739.47	6907.07	6145.47	4519.34	5020.4	4948.41		5219.65	6018.86	6597.94	5445.64	4738.1	4474.72		4447.92	5012.28	6970.21	6394.06	5000.02	4711.08
1626006_at	CG15793-RA	Dsor1	31872	Downstream of raf1	400.763	360.624	359.987	381.354	388.289	417.749		404.332	403.472	373.174	402.281	419.365	304.556		343.449	376.289	338.118	369.302	357.518	341.361
1624766_s_at	CG12223-RB	Dsp1	117294	Dorsal switch protein 1	1517.28	1582.56	1921.27	1874.88	1657.66	1727.38		1759.44	1490.72	1728.8	1586.57	1655.58	1869.54		1599.4	1784.12	1919.94	1830.05	1913.46	2010.5
1640799_at	CG11094-RA	dsx	40940	doublesex	694.047	1174.82	1151.64	949.334	931.141	1196.56		1083.03	1150.32	916.38	1193.7	1098.03	1127.43		782.478	1374.05	1310.07	1032.75	1418.91	1290.25
1634637_a_at	CG4584-RB	dUTPase	34529	Deoxyuridine triphosphatase	380.792	301.287	263.522	305.499	329.835	324.5		213.748	263.393	206.663	262.81	205.247	185.262		177.497	214.28	334.281	234.36	211.705	183.798
1631542_a_at	CG5799-RA	dve	37546	defective proventriculus	136.564	112.786	176.772	170.647	137.663	177.375		183.811	127.36	158.379	162.214	141.775	195.728		130.425	174.954	149.189	166.452	158.968	192.789
1634748_at	CG2711-RA	dwg	31265	zeste-white 5	278.225	299.663	210.747	299.253	262.95	162.793		146.595	279.024	199.082	262.792	190.078	168.645		224.801	246.834	135.878	177.307	216.058	210.246
1626617_at	CG3929-RA	dx	31589	deltex	137.189	162.074	226.687	146.627	197.255	170.802		218.279	239.69	194.67	201.39	167.599	251.732		207.581	233.91	291.812	213.592	186.477	211.018
1630118_s_at	CG8529-RA	Dyb	36362	Dystrobrevin-like	982.96	1043.75	1463.71	1287.61	1297.2	1361.62		1491.71	1172.65	1322.64	1366.49	1524.56	1770.45		1993.64	1591.61	1419.92	1449.84	1785.12	1921.96
1623231_at	CG10846-RA	dyn-p25	34873	dynactin, p25 subunit	441.252	471.705	440.793	488.461	473.577	498.757		428.078	436.383	463.744	479.72	478.554	494.078		444.646	433.318	477.107	481.644	514.662	394.821
1633143_s_at	CG40478-RA	Dyrk3	3885567	unknown-telomeric-protein-gene	923.603	1004.46	1132.8	1197.88	1081.57	975.72		1157.08	985.148	1112.43	1067.13	974.622	1177.02		1547.72	1037.45	1046.81	1134.55	1247.48	1323.5
1625988_a_at	CG31175-RA	Dys	42327	Dystrophin	136.464	146.281	223.175	143.125	225.247	175.163		265.344	176.04	178.819	235.894	190.98	237.143		253.745	159.227	223.785	211.918	218.421	171.757
1640200_at	CG31175-RC	Dys	42327	Dystrophin	963.816	1041.69	1363.46	978.182	952.162	1020.94		1464.72	992.449	1241.38	1178.71	1157.25	1293.04		1386.86	1096.55	1171.43	1152.4	1549.91	1408.22
1637720_at	CG6856-RA	dysb	40052	dysbindin	154.621	133.613	127.947	148.368	167.47	161.811		116.41	140.081	163.251	140.294	161.068	146.408		147.582	161.392	132.186	149.921	151.198	137.916
1639823_at	CG3331-RA	e	42521	ebony	1327.11	1306.63	1207.77	538.59	661.248	1285.34		1215.31	936.184	1198.15	1116.43	1041.55	1173.21		1390.36	996.348	959.53	926.593	653.103	965.466
1625243_a_at	CG32346-RA	E(bx)	44811	Nucleosome remodeling factor	366.734	405.985	608.567	628.656	538.81	537.003		611.364	496.508	556.119	647.893	518.211	685.191		643.006	582.173	572.862	634.013	610.897	681.845
1628110_s_at	CG7776-RA	E(Pc)	36238	transcript group III	111.742	107.523	274.872	161.684	169.853	144.496		286.042	209.184	236.607	182.854	201.349	348.847		200.194	225.694	271.49	250.198	274.599	283.851
1633549_s_at	CG1871-RA	e(r)	43951	enhancer of rudimentary	1561.55	1638.33	1743.65	1706.41	1718.47	1659.86		1830.47	1566.73	1837.14	1687.54	1654.56	1835.5		1704.05	1788.13	2134.04	1713.92	1660.96	1649.8
1630743_at	CG11971-RA	E(var)3-9	41073	Enhancer of variegation 3-9	276.027	265.835	318.069	327.811	335.054	328.775		330.287	371.509	332.15	315.655	336.607	374.864		292.567	319.208	411.176	345.388	296.748	345.116
1633139_at	CG6474-RA	e(y)1	32762	enhancer of yellow 4	224.826	339.145	271.467	279.207	317.522	246.024		277.538	298.878	309.855	235.357	281.031	219.11		222.563	365.832	403.475	261.741	235.928	229.365
1640161_at	CG15191-RA	e(y)2	45848	enhancer of yellow 2	600.823	558.219	422.046	535.634	540.607	445.986		453.613	498.887	528.076	551.916	550.626	379.012		424.495	438.488	372.356	514.094	449.942	430.492
1626717_at	CG14612-RA	e(y)2b	50143	CG14612	62.3239	68.5882	85.3287	121.553	134.289	106.943		77.1461	60.4265	93.9873	100.261	86.8793	85.111		105.971	114.185	34.4464	98.607	66.6454	43.7929
1625117_at	CG12238-RA	e(y)3	32965	Supporter of Activation of Yellow Protein	965.788	925.988	703.893	862.836	689.169	607.216		548.28	588.94	674.053	669.522	735.683	436.457		521.655	589.634	487.613	607.43	617.626	589.007
1626696_at	CG6502-RA	E(z)	39203	Enhancer of zeste	200.041	216.858	227.69	231.819	235.403	240.209		177.247	248.995	259.768	257.632	255.991	207.711		198.67	234.292	185.313	219.903	247.831	212.167
1628224_a_at	CG3327-RA	E23	43895	Early gene at 23	176.525	155.134	175.186	151.376	144.693	139.09		175.013	180.351	175.567	141.69	151.899	145.431		201.694	155.081	170.547	125.678	187.808	149.852
1627605_at	CG1071-RA	E2f2	35381	E2F transcription factor 2	422.336	476.851	425.397	475.096	507.895	436.974		451.147	468.641	458.446	409.999	414.51	450.787		464.961	596.873	517.382	403.738	419.022	359.033
1639867_at	CG4920-RA	ea	41858	Easter	284.162	262.163	186.583	231.239	278.876	232.72		223.161	239.41	259.847	198.655	251.27	240.736		239.304	168.841	185.396	226.713	181.013	185.113
1641104_s_at	CG3747-RB	Eaat1	34251	sodium-dependent glutamate transporter	3664.67	3746.37	5326.41	3069.73	4436.93	4778.02		6183.46	3541.94	5044.34	4815.07	4327.6	5468.15		4747	3831.56	5943.63	5559.57	6419.67	6597.99
1639862_at	CG3159-RA	Eaat2	33247	sodium-dependent excitatory amino acid transporter 2	4559.03	4753.35	5535.8	4430.26	4028.82	4528.51		5849.73	4029.22	4666.58	4430.06	4914.29	5195.11		5107.15	5561.17	6199.59	5316.45	5623.92	5670.08
1639947_s_at	CG11166-RC	Eaf	35660	CG11166	301.924	340.047	441.88	442.188	454.836	338.734		484.113	502.673	503.444	397.538	424.749	422.416		471.757	477.592	519.965	401.195	440.626	428.562
1633602_at	CG12756-RA	Eaf6	38637	Eaf6	345.198	278.424	273.014	263.816	250.633	334.341		313.395	288.434	290.835	260.068	329.454	275.865		293.086	309.923	298.564	285.994	314.514	308.839
1633677_at	CG32099-RA	eap	317852	Ebony Activating Protein	187.925	219.612	199.239	288.575	239.746	200.098		198.954	198.935	282.915	256.846	288.659	228.506		210.692	229.908	208.254	253.707	205.812	250.946
1626337_at	CG3594-RA	Eap	37964	Exu-associated protein	163.751	232.877	203.805	154.164	245.977	239.964		178.901	194.775	203.003	152.622	170.798	142.174		153.768	396.046	437.155	137.951	153.501	143.746
1640655_s_at	CG3525-RB	eas	32585	Ethanolamine kinase	3251.47	3362.21	4508.14	2676.16	2981.11	3524.08		3729.28	3042.08	3148.37	3771.58	3114.41	3766.23		2423.42	4377.82	4441.33	3892.87	3855.69	3880.72
1627746_at	CG6124-RA	eater	43262	eater	182.671	206.067	226.187	177.064	242.505	180.709		243.486	284.02	204.198	229.562	267.503	267.202		120.574	143.99	159.978	177.854	233.793	290.918
1626663_s_at	CG3265-RB	Eb1	35584	Eb1	2974.09	2904.63	3626.43	3054.34	2786.05	3202.13		3524.98	3355.7	3238.45	3331.17	2875.11	3625.35		3378.3	3520.15	4274.59	3168.15	3430.24	3737.42
1638600_at	CG4063-RA	ebi	33212	beta transducin-like 1 protein	284.163	246.672	241.895	339.566	304.586	254.809		258.069	275.834	278.544	269.41	239.688	264.046		277.258	261.182	179.436	306.511	269.466	276.476
1629234_at	CG33104-RA	eca	41177	eclair	3372.59	4014.75	2966.56	3580.93	3398.01	4127.46		2504.86	3075.06	3105.67	2984.52	3030.15	2698.49		2453.27	2723.58	3948.34	3167.59	2783.06	2644.31
1637217_at	CG5714-RA	ecd	38291	ecdysoneless	424.055	410.076	323.911	373.076	411.825	321.227		313.067	335.826	289.292	346.675	406.881	341.649		357.786	435.632	365.061	370.648	324.782	294.805
1626056_a_at	CG8598-RA	eco	38812	Drosophila eco1	252.477	255.751	210.263	275.494	201.401	234.589		180.58	273.167	223.947	215.152	198.008	209.477		219.804	245.862	247.982	234.627	230.944	249.796
1632796_s_at	CG1765-RA	EcR	35540	ecdysone receptor	167.967	178.115	158.599	212.354	143.059	175.212		187.331	214.961	178.855	151.711	141.681	195.645		161.786	177.844	189.68	205.273	250.258	256.202
1634592_at	CG10610-RA	ECSIT	40732	ECSIT	428.684	398.732	337.711	389.415	439.758	315.761		228.083	310.485	399.461	367.638	406.266	323.684		287.319	280.85	356.147	339.119	338.101	362.693
1624517_at	CG3132-RA	Ect3	41457	beta-galactosidase	1246.27	968.953	867.859	1685.12	2307.55	1458.04		1024.54	2324.51	1155.93	1832.95	2461.81	1330.5		1139.76	1581.6	709.865	1029.42	1932.52	1803.36
1627506_at	CG12676-RA	ed	33619	echinoid	501.798	518.703	511.64	545.133	514.334	481.142		510.047	402.288	571.994	570.395	469.869	413.493		621.872	610.206	367.074	577.119	637.721	721.298
1641685_at	CG6311-RB	Edc3	39957	CG6311	1488.21	1321.91	1368.97	1820.22	1186.75	1454.51		1539.71	1455.72	1607.77	1675.97	1628.1	1528.33		2157.72	1546.53	1254.58	1608.06	1828.14	1874.34
1632200_s_at	CG3810-RB	Edem1	31154	CG3810	258.592	283.542	290.198	349.567	347.989	256.758		235.613	262.024	203.343	244.016	300.059	231.332		333.263	205.86	242.687	232.42	259.91	276.717
1637602_at	CG3810-RC	Edem1	31154	CG3810	564.008	632.002	714.272	690.899	618.431	610.102		497.051	518.451	610.093	548.328	503.209	527.835		507.741	576.576	782.652	556.45	563.885	619.674
1630203_at	CG5682-RA	Edem2	34714	CG5682	301.779	291.202	384.088	387.913	372.011	383.894		317	396.333	352.792	344.535	330.492	373.368		276.984	327.704	396.115	385.657	387.225	397.967
1630707_at	CG15085-RA	edl	37149	ets domain lacking	355.38	449.561	328.594	361.608	305.881	362.753		375.31	584.264	425.469	346.091	402.542	321.455		409.008	414.645	280.556	291.006	316.236	350.67
1638875_at	CG6542-RA	EDTP	36959	Egg-derived tyrosine phosphatase	812.404	689.645	870.632	1071.11	690.579	815.837		871.157	755.163	801.817	757.473	775.806	781.799		1180.76	622.336	500.833	642.435	829.682	926.183
1632267_a_at	CG4912-RA	eEF1delta	34363	eEF1delta	5134.84	6293.21	4951.64	3955.64	5295.64	6397.78		3919.51	3324.88	4061.37	3588.76	3618.52	3207.12		2668.12	4394.54	8644.25	5070.04	3898.44	3973.78
1624989_s_at	CG1873-RA	Ef1alpha100E	43736	elongation factor 1-alpha F2	19328.9	18910.2	17407.8	20121.5	18153.5	21800		16432.9	15138.9	17891	17049.7	18247	17600.9		15348.5	18939.8	17479.9	18108.7	18096.5	18523.8
1638351_s_at	CG8280-RA	Ef1alpha48D	36271	elongation factor 1-alpha F1	45207.2	47673.5	45719.5	46831.5	42838.3	63995.1		41584.1	45736.5	44834.2	45794.5	44836.5	44588.6		40364.1	44902.8	44223.6	47686.8	46325.3	45321.7
1634095_at	CG6341-RA	Ef1beta	45249	Elongation factor 1 beta	24231.3	22947.3	19198.8	21758.3	21840.1	25009.9		17421.6	19460.2	18223.5	17850.3	16578.7	15436.4		18700.5	16258.6	17402	17869.4	15080.1	14479.2
1638607_s_at	CG11901-RB	Ef1gamma	44791	Ef1gamma	16516.3	15999.8	14215.1	16814.7	15239.8	16934		12237	12984	12520.8	13579.7	12900.6	12684		11383.6	11674.1	12344.5	13298.6	12400	11666.5
1625150_s_at	CG2238-RA	Ef2b	35422	Elongation factor 2b	39707.3	37616.3	32740.3	37789.6	36751.2	44485		26815.8	31890.9	31694.4	32160	32981.5	27536.6		32626	29415.4	28241.2	34056.4	28500.9	28270
1636436_at	CG7425-RA	eff	41785	Suppressor of GMR-sina 3-3	4402.56	4218.86	5211.21	4687.5	5135.86	5230.22		5302.4	4601.7	5328.64	5098.48	4668.24	6255.04		5356.4	5227.51	7406.95	6025.76	5812.98	5543.62
1634675_s_at	CG3774-RA	Efr	31553	ER GFP-fucose transporter	1672.37	1503.79	1686.62	1332.92	1735.78	1418.64		1821.23	1809.32	1575.16	1721.09	1702.91	1665.35		1520.04	1353.52	1743.16	1822.88	1571.61	1567.58
1633739_at	CG9841-RA	EfSec	37444	EfSec	120.601	86.7601	94.7531	125.462	105.346	97.0772		104.926	105.025	111.014	117.824	108.276	104.675		125.895	104.318	111.573	108.092	115.919	81.5612
1623588_at	CG6050-RA	EfTuM	44438	Elongation factor Tu mitochondrial	1339.34	1378.95	1119.14	1189.59	1399.48	1081.92		933.596	931.217	1067.78	1265.45	1316.7	924.151		917.554	854.809	1452.24	1239.97	1233.25	1083.8
1633948_a_at	CG10079-RA	Egfr	37455	Epidermal growth factor receptor	228.807	147.197	227.217	140.401	243.729	212.056		228.481	263.756	179.598	197.648	204.959	277.262		222.823	231.128	154.693	185.05	218.782	246.099
1639970_at	CG30426-RA	egg	37962	eggless	221.788	203.498	125.42	198.46	137.802	123.628		134.16	143.545	176.063	159.792	221.165	126.318		177.541	149.009	140.672	146.462	132.271	166.236
1634558_s_at	CG9659-RC	egh	31239	zeste-white 4	1408.08	1590.06	1777.19	1649.05	1942.34	1565.58		1799.96	1749.01	2021.16	1899.74	1881.3	1675.9		1995.49	1734.46	1587.51	2000.32	1882.35	1720.24
1631621_s_at	GH01085	egh	31239	zeste-white 4	2354.04	2522.17	2615.43	2564.69	2447.24	2443.23		2269.67	2453.08	2781.35	2920.88	2786	2390.97		2453.63	2557.88	2871.97	2846.44	2528.61	2390.94
1641303_at	CG4051-RA	egl	37757	egalitarian	403.333	372.319	569.733	506.234	530.604	428.388		662.125	455.259	541.725	471.71	494.668	622.155		604.759	567.391	604.944	498.127	536.136	585.935
1639259_at	CG9006-RA	Egm	36242	Enigma	461.811	497.036	386.326	463.18	472.946	374.953		309.789	415.225	437.659	424.887	439.243	345.691		341.255	365.639	375.505	395.735	409.468	319.251
1639671_at	CG12919-RA	egr	36054	Eiger	546.947	565.13	674.577	409.769	543.791	479.683		601.906	710.102	705.115	593.624	493.557	486.316		569.884	651.6	803.444	604.812	477.585	509.113
1640435_at	CG8053-RA	eIF-1A	44260	Eukaryotic initiation factor 1A	9077.89	8913.43	9670.5	9072.89	8806.55	11000.7		10140.6	8262.57	9589.08	8857.37	8111.13	9401.35		10716.4	11077.7	11295.5	9866.88	10326.6	10673.5
1639421_at	CG7883-RA	eIF2B-alpha	43549	eIF2B-alpha	855.326	858.96	677.525	912.361	826.201	738.547		616.402	735.731	673.195	666.402	753.054	611.165		823.266	850.472	809.75	732.762	630.268	623.129
1630395_at	CG2677-RA	eIF2B-beta	31256	eIF2B-beta	686.384	720.019	657.574	631.825	724.069	616.172		627.1	648.641	620.766	667.008	582.775	575.931		555.166	603.681	772.249	603.908	556.175	542.586
1637700_s_at	CG10315-RC	eIF2B-delta	37706	eIF2B-delta	392.747	469.217	347.974	416.834	402.65	384.246		315.15	359.988	362.332	407.814	358.102	320.524		384.08	408.99	315.487	372.209	317.766	303.88
1624008_at	CG3806-RA	eIF2B-epsilon	31156	eIF2B-epsilon	776.153	905.314	752.579	961.436	899.715	739.146		625.934	595.033	711.475	807.311	840.377	648.291		590.944	892.98	915.851	842.135	798.568	699.92
1636176_at	CG4153-RA	eIF-2beta	39433	Eukaryotic initiation factor 2beta	3716.17	3925.73	3299.27	3454.76	3893.94	3630.49		2987.8	2819.42	2876.53	3128.11	2899.71	2478.82		2475.59	3055.43	5413.68	3564.23	2587.93	2289.1
1638841_at	CG8190-RA	eIF2B-gamma	36722	eIF2B-gamma	632.575	681.572	527.482	626.663	665.126	617.115		514.063	522.237	556.037	594.257	610.913	542.383		490.005	587.817	666.496	576.08	552.587	555.212
1625078_at	CG9124-RA	eIF-3p40	45682	Eukaryotic initiation factor 3 p40 subunit	3356.26	3362.23	3219.55	3426.76	3063.25	3381.17		3031.06	2881.82	2806.56	3086.04	2794.57	2924.86		3377.75	2824.06	3257.8	3065.8	2822.24	2770.37
1630063_a_at	CG10161-RA	eIF-3p66	42789	Eukaryotic initiation factor 3 p66 subunit	3272.42	3579.03	3123.57	3311.18	2870.51	2933.03		2662.63	2810.39	2865.64	2702.35	2820.21	2347.02		2885.8	3347.52	3888.76	2902.77	2637.12	2547.78
1631404_at	CG9805-RA	eIF3-S10	40563	eIF3-S10	1657.36	1767.52	1760.29	2063.42	1970.69	1797.87		1619.81	1565.3	1696.38	1713.39	1861.34	1731.69		1660.71	1874.82	1879.8	1773.81	1775.22	1831.22
1637193_at	CG4954-RA	eIF3-S8	37005	eIF3-S8	2141.95	2175.92	1988.6	2427.08	2277.01	2149.35		1975.18	2306.27	2170.24	2340.79	2407.07	2082.32		2208.02	2179.94	2275.7	2244.38	2092.48	1979.99
1633209_s_at	CG4878-RB	eIF3-S9	36981	eIF3-S9	3579.85	3421.1	3159.33	3503	3120.16	3139.51		2950.62	2837.38	2899.56	2954.12	2909.83	2656.09		2917	2645.47	2587.77	2746.97	2802.25	2635.45
1638664_s_at	CG9075-RA	eIF-4a	33835	Eukaryotic initiation factor 4a	20065.7	17571.4	20223.2	21248.8	19668	22695		21093.4	17988.1	19297	19815.3	19228.4	21539.1		21393.9	21704.1	21488.9	20602.9	20192.9	19754.6
1641498_at	CG7483-RA	eIF4AIII	40987	lethal(3)84Fi	1480.7	1624.32	1622.01	1574.86	1826.52	1492.6		1695.63	1582.66	1725.91	1585.63	1562.74	1568.63		1388.03	1471.25	1917.92	1652.35	1486.64	1447
1636358_a_at	CG10837-RE	eIF-4B	3355041	Eukaryotic initiation factor 4B	1375.57	1500.8	2199.16	1712.67	2152.85	1961.71		2127.15	1825.63	2098.18	2264.88	1775.67	2294.5		2966.19	2150.1	2552.85	2078.12	2005.53	1949.73
1640653_at	CG10837-RB	eIF-4B	3355041	Eukaryotic initiation factor 4B	3613.45	3816.82	3584.5	4042.29	3537.47	3874.59		3363.7	3162.4	3498.67	3682.6	3742.64	3423.66		3653.44	3677.67	3669.62	3747.94	4184.73	4195.97
1640194_a_at	CG10837-RB	eIF-4B	3355041	Eukaryotic initiation factor 4B	3517.03	3735.83	4468.19	3833.72	4096.18	4415.34		4458.06	3721.83	4264.75	4171.45	3757.19	4246.22		5471.09	4176.2	5195.97	4467.01	4276	4449.59
1629970_s_at	CG4035-RB	eIF-4E	45525	eukaryotic initiation factor 4E	6289.65	6289.56	7073.53	6103.75	6166.67	6567.94		6580.14	6231.45	6034.51	6450.26	5844.9	5920.12		5698.41	6442.88	8812.25	6934.38	5909.97	5827.87
1633137_at	CG1442-RA	eIF4E-6	43422	eIF4E-6	106.839	106.123	135.906	86.7212	91.7493	92.8741		145.098	148.303	126.722	99.6459	117.425	139.669		139.454	127.276	56.5383	99.7224	81.3649	87.5674
1637560_at	CG10811-RA	eIF4G	43839	translation initiation factor eIF4G	5207.63	6098.48	6060.68	5865.94	5934.78	5588.7		5140.05	4841.52	4999.04	5276.46	4707.86	5381.53		5342.94	4996.72	6145.42	6106.03	5629.16	5454.63
1637987_at	CG10192-RA	eIF4G2	42819	off-schedule	1109.5	1145.22	1644.59	1436.91	1252.94	1310.76		1676.81	1340.18	1620.62	1350.4	1446.33	1630.14		1051.92	1664.68	1985.88	1585.07	1681.08	1534.97
1630911_s_at	CG9177-RA	eIF5	32566	anon-fast-evolving-3C6	3323.76	3685.05	3640	3455.35	3555.76	3539.46		3519.68	3336.71	3512.4	3401.67	3372.1	3348.28		3781.99	3728.4	4943.12	3878.88	3488.01	3438.31
1638349_s_at	CG3186-RB	eIF-5A	37846	anon-fast-evolving-2H10	22829.4	22152.8	20931.1	20367.3	22990	25464.7		19632.4	19599.9	19810	20920.6	18729.1	19291.3		22012.7	19443.3	21002.8	23434.2	20198.7	19615.9
1639716_at	CG10840-RB	eIF5B	44261	cytoplasmic Initiation Factor 2	1740.82	1865.86	1570.1	1919.32	1588.1	1668.87		1282.33	1361.83	1605.58	1465.83	1576.24	1261.38		1295.62	1519.22	1463.85	1537.94	1433.82	1398.41
1633284_at	CG17611-RA	eIF6	37776	eIF6	692.73	873.182	669.371	611.881	827.498	826.815		520.18	580.945	582.917	578.433	580.956	474.213		520.482	815.175	979.674	639.421	473.432	508.185
1623861_at	CG5345-RA	Eip55E	37143	Ecdysone-induced protein 40kD	1309.31	1437.63	1305.79	1345.62	1310.87	1197.1		1266.71	1642.09	1261.11	1375.05	1081.58	1130.21		1125.78	1044.26	2393.93	1301.44	1022.98	996.242
1626138_s_at	CG10579-RD	Eip63E	38433	Pftaire	1324.14	1266.86	1530.27	1240.93	1417.01	1437.28		1605.33	1365.9	1382.24	1230.87	1544.45	1381.2		1821.85	1572.98	1290.87	1477.16	1500.43	1466.29
1626874_at	CG15855-RA	Eip63F-1	47878	Ecdysone-induced protein 63F 1	583.525	622.899	695.773	832.006	899.148	975.518		778.341	534.617	777.882	705.811	1009.09	1151.07		703.903	831.437	913.074	937.375	1483.05	1305.62
1625276_a_at	CG7266-RC	Eip71CD	39675	methionine-S-sulfoxide reductase	633.584	1056.24	940.637	1189.7	1844.16	1106.77		895.947	1812.69	1364.95	2857.17	2530.27	1247.79		893.82	756.101	1070.56	2036.89	1245.08	799.873
1635639_a_at	CG32180-RA	Eip74EF	39962	ecdysone inducible protein	333.207	344.514	455.606	401.623	383.802	411.277		547.133	428.42	413.251	453.818	386.136	479.381		466.194	383.477	427.567	504.033	490.224	492.423
1634440_s_at	LP01487	Eip74EF	39962	ecdysone inducible protein	420.572	576.595	719.759	770.784	600.739	621.378		723.89	606.922	708.357	631.518	655.469	676.736		819.631	772.501	783.573	677.536	683.731	657.309
1635393_s_at	GM02640	Eip75B	39999	Ecdysone-induced protein 75B	285.321	242.505	362.061	260.035	301.496	279.399		343.068	200.804	275.579	234.202	241.911	282.334		326.918	293.858	216.736	235.008	338.243	348.044
1640781_a_at	CG8127-RC	Eip75B	39999	Ecdysone-induced protein 75B	474.035	541.695	690.064	744.417	637.844	570.483		590.199	511.539	594.319	499.361	553.668	581.606		609.098	719.919	478.803	482.731	911.716	958.104
1623164_a_at	CG8127-RB	Eip75B	39999	Ecdysone-induced protein 75B	957.186	805.662	798.936	992.523	879.438	905.447		821.742	662.634	688.011	751.88	882.364	603.604		1324.31	781.917	322.703	646.811	654.048	688.883
1635485_at	HDC14913	Eip93F	44936	Eip93F	130.838	133.516	117.903	161.984	130.734	130.299		117.539	103.336	69.3637	138.643	117.109	113.738		145.185	155.737	130.7	114.476	141.123	139.293
1624441_at	CG18389-RA	Eip93F	44936	Eip93F	1517	1661.86	2043.59	2107.28	1546.74	1980.65		2290.37	1732.77	2030.04	1986.01	1764.27	2279.43		2576.59	1660.19	1779.23	1896.04	2249.87	2322.29
1635792_a_at	CG7021-RA	Ela	42970	elastin-like	1899.2	2472.26	1744.56	1474.54	1615.64	1714.85		1690.96	2574.87	1926.08	2104.59	1906.8	1643.42		1075.75	1588.31	1430.33	1717.61	1622.88	1417.33
1636615_at	CG4262-RA	elav	31000	Embryonic lethal abnormal vision	3411.68	3133.44	3103.72	4218.96	2949.98	3452.49		2808.61	2738.81	3587.64	3715.78	3831.61	2735.9		3011.07	3657.37	2094.72	3790.07	3928.9	3914.38
1623877_a_at	CG4220-RA	elB	34844	elbow B	71.9987	50.509	102.144	80.8302	95.3011	84.1367		58.8055	86.4728	64.4158	95.9787	90.1159	92.052		56.7864	83.3591	98.8083	69.4049	57.1842	33.5942
1631207_at	CG4220-RA	elB	34844	elbow B	94.9867	162.083	147.901	154.562	152.75	130.343		144.15	157.349	150.407	143.254	120.567	165.808		185.692	177.381	145.336	140.317	135.566	125.429
1640557_at	CG6382-RA	Elf	34658	eukaryotic release factor 3	2281.86	2293.69	2303.64	2224.43	2744.67	2305.36		2194.45	2324.06	2347.5	1988.98	1989.61	2025.88		2096.89	2267.74	3316.16	2273.8	2250.61	1980.26
1636108_at	CG17033-RA	elgi	39735	early girl	585.131	522.967	625.626	551.53	681.841	551.804		600.431	550.535	615.393	618.239	617.84	692.584		616.284	584.319	603.222	676.154	684.508	672.359
1632462_at	CG2185-RA	elm	40695	ethanol sensitive with low memory	1325.61	1731.47	1866.44	1556.23	1933.26	1776.69		1866.46	1822.94	2034.84	1829.4	1673.68	2112.19		1727.52	1860.85	2238.34	1940.73	1752.96	1760.72
1632158_a_at	CG6755-RA	EloA	42749	Elongin A	266.16	252.278	374.51	299.982	277.952	289.02		302.338	333.812	311.86	285.635	292.803	418.376		330.295	383.379	398.199	302.137	309.549	323.655
1631342_at	CG4204-RA	Elongin-B	42435	d-elongin B	4548.04	5561.73	5044.09	4527.91	5777.88	5377.12		4210.93	4725.74	4959.08	4701.92	4186.43	4707.77		3001.57	4439.89	5590.93	4937.11	4322.85	4360.59
1624742_a_at	CG9291-RA	Elongin-C	37237	d-elongin C	5142.51	5378.85	4872.5	4991.91	5077.02	5082.16		4578.19	4909.81	4609.27	4898.42	5052.78	4778.31		4141.82	4541.07	5038.93	4980.45	4957.45	4884.73
1641298_at	CG10535-RA	Elp1	41399	Elongator complex protein 1	405.395	455.956	314.359	493.53	374.696	328.774		267.604	281.361	348.801	289.996	315.063	224.882		316.575	448.249	391.716	315.218	311.744	266.915
1627110_at	CG11887-RA	Elp2	36123	StIP	199.574	208.93	209.985	183.19	207.804	162.29		176.805	156.864	227.004	211.332	202.379	154.679		124.16	258.97	233.748	185.93	169.612	158.952
1625244_at	CG15433-RA	Elp3	33649	elongator protein 3	262.898	292.335	297.902	279.106	257.329	225.857		230.094	207.378	323.5	199.136	251.173	235.777		238.919	377.087	420.943	240.254	244.451	226.052
1634737_at	CG12753-RA	ema	41992	endosomal maturation defective	417.675	294.078	308.024	427.228	404.92	300.729		220.797	306.169	322.886	300.03	312.375	237.353		257.075	352.462	247.586	277.229	329.424	272.848
1622939_at	CG13387-RA	emb	34167	Exportin	3555.05	3665.35	3543.67	3648.62	3373.42	3369.1		3790.22	3369.31	3459.63	3432.4	3438.36	3438.29		2718.51	3611.47	4408.5	3674.28	3724.22	3719.82
1638748_at	CG1007-RA	emc	38091	extramacrochaetae	3319.2	4446.09	4953.03	4527.2	4464.72	3878.15		4784.68	4189.03	5051.01	4420.46	4363.1	4990.28		7157.24	4780.83	5337.87	4418.08	4525.22	5068.48
1636991_s_at	CG2727-RC	emp	37999	epithelial membrane protein	3711.64	3074.8	3517.38	2012.87	2370.94	4035.38		4039.78	3140.58	3259.76	3146.03	3348.63	3675.45		4300.44	3505.42	2392.09	2616.27	3187.14	3722.49
1628289_at	CG2988-RA	ems	41697	empty spiracles	123.945	175.002	154.03	169.676	155.044	124.291		145.847	167.132	171.718	145.61	90.3323	163.628		156.128	203.537	141.546	178.894	164.408	213.772
1627445_s_at	CG9015-RB	en	36240	engrailed	105.653	94.351	112.514	95.784	148.946	111.942		125.379	97.9279	135.775	123.659	109.412	105.228		73.8191	111.969	155.051	116.135	78.2458	92.594
1627191_a_at	CG15112-RC	ena	37201	enabled	949.746	827.005	908.616	923.741	851.716	945.647		791.505	859.458	944.418	930.478	939.443	804.794		713.888	845.388	713.541	882.037	976.496	937.698
1632178_at	CG10847-RB	enc	44543	encore	1198.65	1102.09	1356.26	1339.07	1102.33	1038.61		1187.55	1049.62	1255.86	1295.03	1144.15	1297.21		1389.82	1312.97	1175.63	1227.3	1421.36	1454.25
1634452_s_at	CG14296-RA	endoA	42265	endophilin	2925.97	2998.37	3912.34	3484.4	3082.28	3298.37		3615.71	2807.54	3819.06	3070.9	3314.27	3726.15		4295.2	4532.43	4778.28	3908.33	4441.3	4363.87
1627765_a_at	CG9834-RA	endoB	37218	endophilin	260.936	332.223	503.922	516.216	355.833	481.45		449.508	376.592	534.732	393.638	385.486	600.263		350.478	606.447	705.644	495.218	624.502	698.845
1632094_at	CG8862-RA	EndoG	36309	CG8862	359.948	398.971	352.448	310.788	431.747	312.602		344.138	301.845	360.019	381.482	301.999	294.012		275.781	466.89	358.108	404.276	358.898	301.478
1632026_at	CG4930-RA	EndoGI	34953	CG4930	1084.04	1043.8	1050.82	1038.93	1103.11	907.499		1098.37	1289.32	1125.05	1110.04	1210.1	1141.5		1193.37	1004.96	1037.35	1156.95	1019.96	936.838
1636822_s_at	CG6513-RA	endos	39554	dendos	1936.34	2057.01	2115.05	1833.01	1969.61	1952.81		2490.05	2035.38	1967.18	1986.64	1842.04	2064.84		2073.49	2136.29	2369.38	2131.95	1918.11	2173.09
1634065_s_at	CG17654-RB	Eno	33351	phosphopyruvate hydratase	23650.7	18223	16753.1	17136.1	16465.5	21607.8		17700.7	17946	17911.5	15404.6	16565.8	17361		23737.5	17367.8	14097.3	17038.1	15813.7	16959.3
1639061_at	CG11290-RA	enok	37859	rotkehlchen	172.283	231.489	161.699	238.035	209.185	188.116		157.975	216.944	195.044	181.315	177.163	195.92		209.297	228.764	172.295	164.414	158.093	184.56
1630887_a_at	CG14998-RB	ens	38491	ensconsin	3327.27	3303.22	3323.76	3413.36	3199.66	3515.75		3165.68	3133.34	3287.01	3282.49	3115.62	3048.97		3369.88	3493.13	3029.64	3151.87	3094.39	3155.54
1623516_s_at	CG11907-RA	Ent1	33207	Equilibrative nucleoside transporter 1	775.981	808.484	897.587	988.927	1161.63	786.993		965.847	1336.78	901.35	1118.97	1010.92	1040.07		1307.71	1134.4	918.554	1094.7	1065.17	866.113
1636766_at	CG31911-RA	Ent2	33921	Equilibrative nucleoside transporter 2	466.075	387.162	449.332	465.08	685.109	537.741		475.531	392.204	561.594	617.601	637.45	578.776		362.805	440.869	806.102	659.875	632.931	574.936
1623932_at	CG11010-RA	Ent3	39461	Equilibrative nucleoside transporter 3	490.666	461.811	533.754	546.526	495.386	484.449		407.404	420.867	399.874	469.66	432.982	491.645		485.771	517.442	400.889	480.6	498.525	571.559
1631112_at	CG3427-RA	Epac	35588	Epac	136.622	166.991	177.204	244.738	241.539	251.94		176.45	167.611	156.462	235.094	212.768	210.133		199.894	264.608	229.936	332.621	236.631	271.776
1641458_s_at	CG1511-RD	Eph	43803	Drosophila eph	723.459	730.005	1369.99	940.544	968.016	959.867		1609.94	1194.84	1461.29	1168.58	1173.17	1806.94		1566.78	1260.51	1462.39	1402.91	1327.77	1414.78
1634035_s_at	CG1862-RA	Ephrin	43799	ephrin	162.485	238.688	278.874	229.179	299.836	208.891		254.483	255.214	288.302	242.185	237.493	330.288		263.824	249.232	279.607	261.168	269.822	247.629
1633729_a_at	CG16932-RC	Eps-15	37961	Eps-15	517.298	530.607	521.353	517.303	481.265	476.003		481.534	572.443	521.663	502.572	472.973	455.634		398.922	481.206	477.181	494.458	402.053	484.859
1633785_at	CG9543-RA	epsilonCOP	33908	epsilonCOP	1596.71	1949.14	1612.14	1701.45	1837.63	2095.18		1386.96	1708.78	1551.06	1472.26	1553.65	1414.19		1412.2	1402.23	2095.93	1642.58	1371.54	1329.71
1640079_at	CG10215-RA	Ercc1	36654	Ercc1	77.2669	90.8096	73.8987	82.3098	96.2249	95.7996		86.0042	71.3966	60.8964	71.1116	97.6739	102		73.5166	99.9047	98.7925	91.2161	79.0999	63.6942
1640288_s_at	CG5605-RC	eRF1	40240	eukaryotic release factor 1	1949.24	2082.24	1902.66	2197.21	2305.41	2191.68		1815.32	1926.32	1919.51	2019.16	1937.73	1948.63		1601.84	2580.61	3322.8	2164.72	1972.81	1951.53
1624560_at	CG6822-RB	ergic53	44679	ergic-53	1369.34	1713.62	1670.18	1642.6	1700.28	2021.16		1428.83	1571.8	1604.71	1350.96	1350.38	1489.4		774.802	921.797	2189.47	1767.66	1736.67	1568.07
1640635_a_at	CG6822-RA	ergic53	44679	ergic-53	2638.46	2837.62	3120.05	2924.23	3248.07	3929.81		3288.78	3557.77	3305.57	2742.03	2697.31	3274.87		2121.32	2011.4	5147.92	3361.47	3043.71	2940.75
1624470_at	CG31670-RA	erm	326152	earmuff	283.278	258.932	250.503	267.585	266.9	254.186		207.349	234.006	248.012	227.431	265.912	253.981		291.099	287.31	260.055	286.694	240.365	269.49
1627525_a_at	CG1333-RA	Ero1L	38500	Endoplasmic reticulum oxidoreductin-1-like	454.241	531.038	487.612	653.477	494.372	529.976		411.489	426.42	432.618	397.181	432.846	416.789		477.506	520.278	556.651	478.637	421.496	469.974
1631379_a_at	CG8983-RA	ERp60	36270	anon-fast-evolving-3D9	8041.73	8149.89	8065.39	6174.86	8823.66	10197.8		6789.49	7888.16	6856.15	7133.02	7024.97	6849.86		4479.78	3423.38	11150.8	9051.37	7632.08	6688.28
1636093_a_at	CG7404-RA	ERR	38912	estrogen-related receptor	298.864	314.653	324.292	335.434	318.958	241.903		295.748	230.605	211.312	293.9	247.649	235.446		238.234	254.765	295.608	264.282	292.283	297.027
1632816_at	CG1474-RA	Es2	31780	Es2	218.246	245.8	208.775	204.579	235.107	212.183		223.083	226.395	201.105	188.887	212.327	270.092		239.438	231.396	185.013	246.478	200.814	201.857
1623519_at	CG14941-RA	esc	34595	extra sex combs	75.1064	129.46	72.41	129.148	98.4955	75.547		65.108	79.319	102.971	66.4108	63.3059	63.3292		123.658	123.176	122.628	78.0721	67.9015	74.122
1626638_at	CG5202-RA	escl	34611	esc-like	102.926	118.803	113.732	129.234	101.893	98.8488		127.074	93.6991	124.542	132.522	128.175	138.007		93.0046	142.36	128.549	129.215	194.959	139.242
1632679_s_at	CG12833-RB	esn	53557	espinas	189.973	209.926	243.736	229.984	188.07	194.626		218.25	201.462	240.278	213.466	207.77	219.554		162.455	237.199	233.512	251.274	229.072	237.276
1637292_at	CG7005-RA	Esp	42962	Epidermal stripes and patches	113.913	155.609	178.836	131.161	207.266	130.949		148.32	189.853	175.891	163.753	160.705	178.472		182.711	174.378	146.545	193.738	105.502	140.825
1631224_at	CG6917-RA	Est-6	39392	Esterase-6	9213.21	10954	11396	6873.24	9377.68	9533.52		11426.1	9658.22	12092.8	12254.2	10839.2	12486		6630.39	4221.93	6974.06	10316.6	11670.5	12803.8
1624895_at	CG7529-RA	Est-Q	40381	Esterase Q	1995.44	1294.43	1665.08	792.575	1088.77	1144.27		1787.28	1639.8	1432.72	1433.16	1201.39	1799.25		1298.85	850.474	1686.12	1368.66	1225.06	1740.6
1640371_a_at	CG7018-RA	Ets65A	38700	Ets at 65A	126.539	151.68	159.379	162.101	119.451	170.137		123.312	141.158	175.608	88.6819	123.309	165.475		158.634	180.973	144.407	167.723	173.968	185.237
1624555_at	CG6338-RA	Ets97D	43236	tiny	221.465	265.816	212.545	200.561	271.508	212.927		263.184	248.742	248.448	242.546	233.989	229.524		190.382	270.945	305.761	269.346	212.309	205.589
1625695_at	CG5583-RA	Ets98B	43334	Ets at 98B	69.7015	93.6382	95.8352	76.611	127.477	88.341		87.3142	95.4626	55.7666	73.1106	60.8883	84.3659		103.216	87.0092	62.0272	93.4252	86.232	96.3032
1637705_at	CG3114-RB	ewg	30975	erect wing	166.196	133.576	211.793	242.327	160.521	246.407		229.535	206.801	274.243	178.56	235.575	290.666		264.446	252.868	271.788	258.539	300.53	272.077
1629064_at	CG3114-RA	ewg	30975	erect wing	698.428	773.203	895.692	1067.94	784.432	963.246		764.948	937.044	943.465	998.408	911.941	1018.36		1009.54	1003.01	945.24	907.713	1139.49	1122.91
1625970_at	CG4114-RA	ex	33218	expanded	90.6334	127.222	118.839	116.405	104.363	103.208		105.805	118.535	127.584	102.277	99.2584	113.865		89.1301	132.049	125.867	120.693	127.714	122.407
1625197_at	CG2922-RA	exba	40680	krasavietz	1219.49	1148.29	1080.41	957.956	1117.74	969.981		1061.93	1162.58	1072.76	971.334	1074.12	853.962		1026.44	1113.77	1311.59	1006.09	944.632	996.761
1626449_s_at	CG2922-RG	exba	40680	krasavietz	7568.19	7890.64	8654.21	7499.73	7499.36	8507.84		8399.7	8344.03	7798.8	6989.51	6824.05	7306.29		7143.73	7274.35	10863	8371.28	7451.15	6611.23
1633528_s_at	CG8933-RA	exd	32567	extradenticle	1132.16	1371.34	1872.74	1215.12	1507.38	1508.34		2098.94	1411.89	1805.73	1626.23	1580.69	2269.49		1181.36	1549.12	1989.78	1949.74	2078.91	2085.34
1624684_at	CG6095-RA	exo84	43163	onion rings	563.523	548.221	548.948	567.682	693.017	504.239		583.149	625.923	501.63	538.039	587.016	543.173		583.688	631.669	579.389	555.542	525.223	514.123
1626208_at	CG3923-RA	Exp6	47141	Exportin 6	409.339	287.861	405.844	386.804	391.566	454.887		396.472	499.567	471.193	354.202	390.309	440.313		317.185	509.08	537.742	479.043	435.731	417.983
1628973_a_at	CG1464-RB	ey	43812	eyeless	440.494	505.774	467.607	550.819	456.6	519.182		334.681	456.095	497.296	523.109	433.825	351.028		345.531	524.001	470.602	498.231	431.454	472.179
1623206_a_at	CG9554-RB	eya	33916	clift	286.715	348.158	452.506	474.596	420.269	475.202		417.73	373.52	558.824	295.602	361.695	453.86		462.334	620.909	535.578	439.947	660.392	504.881
1632742_at	CG10488-RA	eyg	39419	eye gone	149.157	114.622	90.7673	109.257	109.109	83.6441		44.1484	75.0015	108.306	80.1535	103.924	86.8421		72.4684	90.615	44.2381	67.7244	81.5376	76.5345
1633714_at	CG7245-RA	eys	3771890	eyes shut	833.706	819.15	831.006	966.819	894.41	508.452		640.388	578.636	754.317	752.254	756.664	720.218		766.913	775.176	576.073	757.983	739.964	657.334
1638810_at	CG14993-RA	Faa	45577	Fumarylacetoacetase	1390.57	1134.25	1209.03	1091.28	1003.89	1028.24		1409.14	1422.76	1171.38	1363.63	1209.3	1307.9		2316.03	1533.78	810.223	860.66	931.146	1222.02
1639083_at	CG1945-RC	faf	43749	fat facets	82.4775	64.14	105.82	89.6662	92.8011	107.429		93.4561	92.1263	67.1144	83.4408	98.8537	57.161		78.8302	77.0387	60.6889	75.5601	86.344	75.2312
1634086_a_at	CG1945-RC	faf	43749	fat facets	454.833	424.202	457.125	417.887	500.567	435.078		395.846	415.026	395.609	441.291	406.639	447.042		511.759	376.437	341.125	427.959	432.751	438.292
1640541_at	CG1945-RA	faf	43749	fat facets	1297.49	1300.06	1319.37	1327.77	1353.44	1228.03		1281.98	1205.28	1289.48	1282.38	1368.62	1291.21		1240.32	1139.3	1074.45	1287.37	1375.45	1355.7
1641459_at	CG10372-RA	Faf	35129	Fly Fas-associated factor	1061.49	1077.12	1249.34	1192.2	1298.17	995.53		1050.73	1081.02	1063.16	1071.35	1039.85	1039.68		1085.13	1207.8	1149.52	1189.17	1121.23	1069.33
1626790_s_at	CG10023-RA	Fak56D	37233	Focal Adhesion Kinase	173.682	194.335	212.978	204.663	178.075	213.876		208.54	188.216	242.089	223.169	208.358	261.728		216.219	228.586	240.103	240.145	200.233	226.709
1629382_at	CG9670-RA	fal	43927	falten	329.751	345.67	427.552	343.615	379.446	303.506		453.952	381.139	354.226	348.036	394.453	401		405.523	317.964	400.595	379.985	384.119	393.535
1628009_at	CG17716-RA	fas	36521	faint sausage	813.566	837.945	836.125	931.574	660.9	706.508		673.784	672.392	712.688	774.959	798.532	677.697		1038.34	807.292	751.395	734.642	824.004	823.218
1624183_a_at	CG6588-RA	Fas1	42025	fasciclin I	346.591	383.255	467.328	413.209	426.656	400.367		492.747	474.262	497.584	401.425	412.561	529.458		399.676	503.872	482.094	427.481	435.025	465.431
1640163_at	CG3665-RA	Fas2	31364	Fasciclin II	339.895	319.449	366.452	302.347	284.81	308.495		336.659	261.477	328.09	315.022	388.262	329.722		385.449	336.576	231.863	323.943	363.105	372.52
1624774_a_at	CG3665-RB	Fas2	31364	Fasciclin II	474.108	565.385	567.398	487.744	504.788	464.658		522.337	470.406	485.99	570.748	524.962	542.664		553.031	474.548	490.749	525.576	468.405	545.308
1630160_at	CG3665-RB	Fas2	31364	Fasciclin II	1001.28	1067.54	797.573	832.305	847.566	964.169		683.917	719.547	888.531	880.397	920.1	578.875		615.372	637.834	546.313	797.624	873.844	786.612
1638956_at	CG3665-RC	Fas2	31364	Fasciclin II	1089.6	1117.41	1177.52	1040.84	1019.06	1134.68		1361.95	1134.58	1122.71	1169.5	1180.76	1173.72		1370.94	1150.6	1246.06	1105.21	1265.03	1314.58
1628543_a_at	CG5803-RB	Fas3	35097	Fasciclin III	266.256	267.923	260.693	284.776	325.284	257.125		258.614	235.173	241.091	317.533	296.642	273.037		314.012	279.732	189.413	179.99	234.302	226.348
1627962_at	CG31749-RA	Fas3	35097	Fasciclin III	381.999	334.478	471.042	367.329	431.74	430.127		498.37	453.432	450.268	377.15	458.13	530.442		390.489	479.049	489.367	398.668	462.858	532.873
1629869_s_at	CG7400-RA	Fatp	44227	Fatty acid (long chain) transport protein	2524.62	2377.86	2797.99	2184.02	2338.62	2207.35		2744.6	2456.17	3031.36	2670.49	2346.65	2646.9		2764.19	2957.19	2691.06	2694.81	2413.67	2506.79
1629572_a_at	CG6953-RA	fat-spondin	36919	fat-spondin	4426.01	3457.44	2980.23	2866.93	3984	3426.83		3170.16	4279.36	3460.05	4608.19	5499.37	3676.29		2963.26	1964.24	2008.29	3055.35	3803.21	3544.22
1630161_at	CG6544-RB	fau	41291	fau	736.752	956.718	753.542	858.652	583.888	679.061		635.002	713.926	908.89	868.922	931.336	733.991		770.115	822.031	639.783	703.517	657.724	648.72
1640350_at	CG6544-RA	fau	41291	fau	1037.32	1304.15	909.814	1336.77	1069.54	1028.19		666.68	746.867	870.649	907.65	957.896	708.186		857.999	745.268	605.191	648.978	772.871	666.194
1633459_a_at	CG6544-RC	fau	41291	fau	2304.69	3173.2	3550.86	2356.22	2202.07	2647.4		3697.93	2717.24	3217.96	2836.87	2753.91	3768.69		3754.71	3399.81	3440.47	2902.16	3021.38	3427.75
1638789_at	CG6544-RC	fau	41291	fau	3381.08	4751.73	5262.91	4006.48	3843.99	3990.01		4743.51	4591.18	4896.01	4449.69	4420.06	5354.83		4343.49	5057.84	4949.77	4279.73	3632.42	4159.25
1624705_a_at	CG4609-RA	fax	39826	failed axon connections	3821.15	3779.28	3535.97	4318.3	2943.29	4142.4		4225.87	3887.7	4507.84	4015	3932.16	4146.8		3628.03	5785.99	4168.87	4568.65	4900.22	4531.98
1637990_s_at	CG5725-RB	fbl	46234	fumble	1384.8	1440.96	1591.64	1781.85	2135.28	1886.67		1845.44	1661.45	1440.15	1588.87	1672.78	1563.34		1418.21	3410.7	1570.7	1846.26	1753.51	1470.77
1641381_s_at	CG13213-RC	fbl6	36201	CG13213	724.161	770.156	956.117	1016.36	780.542	905.598		1000.59	850.498	981.52	878.107	846.869	1071.23		1001.19	837.888	921.977	951.58	1027.29	1185
1641066_s_at	CG31692-RA	fbp	35265	fructose-1,6-bisphosphatase	6925.37	5020.33	4927.98	8444.74	7270.57	6911		6166.03	7358.95	4540.14	6610.35	6595.49	7616.47		10309.1	6087.62	2432.13	4194.89	6393.44	6804.98
1635843_at	CG9144-RA	Fbw5	33854	CG9144	435.986	397.014	383.207	582.694	509.178	470.029		323.395	474.124	478.566	392.369	430.141	500.076		449.608	498.84	358.09	379.139	400.784	402.989
1637743_at	CG9461-RA	FBX011	41209	FBX011 ortholog	534.162	592.29	582.227	641.936	534.039	576.873		517.692	530.186	596.767	634.157	565.728	487.596		637.786	548.688	339.075	644.341	627.342	584.481
1629569_at	CG1839-RA	Fbxl4	32378	CG1839	1113.64	1138.01	1176.68	1438.49	1329.32	1180.14		1086.63	1070.95	1152.19	1213.53	1120.94	1168.28		1284.8	1333.71	1215.76	1165.74	1153.5	1200.5
1623820_at	CG12252-RA	Fcp1	37925	CG12252	559.242	549.284	640.524	637.696	572.972	579.425		512.875	563.046	552.215	635.058	624.243	544.984		554.433	599.893	644.832	663.334	565.262	553.312
1641603_s_at	CG9611-RA	f-cup	41677	gp150-like	1320.21	1312.11	1292.17	1444.23	1190.68	1093.84		1327.82	1188.45	1428.41	1278.24	1222.11	1229.92		1229.08	1464.02	1272.72	1286.32	1176.45	1128.22
1625779_at	CG3668-RA	fd59A	37631	forkhead domain 59A	167.459	225.727	203.645	240.036	253.836	197.479		189.336	192.515	207.558	188.574	201.826	220.343		187.536	213.671	237.349	180.211	197.273	207.165
1634587_s_at	CG11799-RA	fd68A	39252	Mnf	784.87	878.904	1048.01	1319.9	1196.93	1093.47		1099.98	949.672	1077.73	1242.61	1129.48	1457.61		933.658	1226.42	1326.92	1436.49	1394.3	1509.94
1636740_at	CG6598-RA	Fdh	41311	glutathione-dependent formaldehyde dehydrogenase	3811.64	3280.85	3266.09	2746.33	2793.16	2808.18		3718.86	2967.47	3205.45	3037.4	2878.47	3685.08		3317.02	2149.19	2466.92	2573.67	3033.1	3424.87
1635714_s_at	CG8824-RC	fdl	250735	fused lobes	541.556	524.942	743.56	683.019	786.066	780.788		735.085	600.638	674.243	655.572	698.316	897.757		685.137	872.898	808.633	767.359	928.011	838.674
1627945_at	CG4205-RA	Fdxh	39070	Ferredoxin	424.946	391.729	356.583	563.385	396.073	419.519		377.114	381.695	382.421	535.902	376.221	405.057		341.127	395.576	413.987	420.006	419.741	425.779
1638186_a_at	CG9025-RA	Fem-1	37344	CG9025	577.906	603.229	812.641	896.472	757.835	649.884		859.01	718.783	780.001	725.428	766.785	771.685		1298.98	766.437	837.769	774.556	790.291	754.158
1624557_at	CG8648-RA	Fen1	36887	Flap endonuclease 1	119.682	77.1567	77.8853	93.5059	104.019	83.7416		53.2484	81.495	80.4221	85.8815	68.6835	65.4862		76.3551	107.961	167.163	51.5982	46.2467	71.829
1625249_at	CG12664-RB	fend	31843	forked end	959.18	974.151	789.887	956.953	815.034	847.393		708.698	860.013	901.518	877.029	910.844	697.16		1005.79	778.202	634.922	846.291	811.816	707.736
1637475_at	CG11207-RA	feo	32015	fascetto	78.8718	114.104	56.6666	119.62	92.8446	43.6257		66.0695	84.3786	89.4385	65.9129	71.0452	85.2947		84.6584	104.614	120.735	79.0296	64.1178	67.6587
1626358_at	CG10066-RA	Fer1	2768661	48 related 1	71.0714	83.5088	76.0253	72.8165	83.7918	59.6586		88.468	83.751	109.971	62.2749	79.756	86.6184		92.7646	96.9711	107.096	75.3818	79.086	116.851
1630899_at	CG14611-RA	Fer1	2768661	48 related 1	114.708	124.596	167.069	176.638	129.194	119.662		158.857	134.891	137.619	130.056	179.284	160.408		116.963	108.851	153.411	136.461	121.96	149.023
1633034_s_at	CG2216-RA	Fer1HCH	46415	Ferritin	25310.9	23285.3	22744.8	25824.5	26105.2	31154.7		24499.3	29294.8	24699.1	24188.1	24898.2	25565.3		29703.5	29573.5	23608.5	24652.7	25968.6	26126.3
1636186_s_at	CG1469-RA	Fer2LCH	44965	Ferritin	14508.6	14476.5	14920.8	17534.1	15980	19668.2		16019.8	20605.6	16088.4	17399.4	16527.8	16988.2		16126	19716.2	17473.3	15647.5	17456.8	18475.6
1626653_a_at	CG2098-RB	ferrochelatase	43757	ferrochelatase	418.621	358.926	422.768	400.579	511.332	385.939		487.404	473.022	477.832	483.583	461.307	484.626		416.366	428.483	517.201	428.521	364.259	346.201
1627939_a_at	CG2098-RA	ferrochelatase	43757	ferrochelatase	1220.18	1197.68	1006.44	1012.43	1256.53	956.05		895.651	985.871	1097.56	1144.7	1170.63	951.549		770.816	896.19	987.413	997.689	955.797	914.852
1639567_at	CG8971-RA	fh	31845	Frataxin	407.352	357.644	323.937	319.549	429.595	391.466		376.569	314.962	394.274	349.9	332.589	319.488		362.269	300.601	300.545	450.29	336.368	370.328
1638763_at	CG32030-RA	Fhos	39004	CG32030	353.504	335.51	425.619	368.99	422.642	412.513		431.776	397.504	408.582	359.578	398.406	465.494		509.174	411.392	396.06	423.506	400.044	477.685
1626444_at	CG9888-RA	Fib	37662	Fibrillarin	632.28	1192.18	788.481	752.464	1025.87	872.177		438.22	447.523	701.449	441.959	466.159	334.765		477.984	1808.57	2104.73	552.741	390.868	415.881
1629149_at	CG8660-RA	Fibp	40163	Fibp	626.897	707.161	573.416	735.42	655.472	696.223		583.364	691.196	651.694	651.714	610.186	690.942		582.199	734.173	703.541	638.386	500.931	593.032
1632226_at	CG1079-RA	Fie	38452	CG1079	10371.5	7069.08	7403.43	8967.69	8588.06	11216.8		8248.12	6740.65	7605.42	6949.18	7215.56	9120.56		10329	9385.49	7269.12	8598.57	9554.13	10483.7
1623374_a_at	CG8649-RA	Fim	32721	fimbrin	2251.22	2958.52	2700.92	2754.22	2241.1	2278.5		2439.3	2403.01	2604.25	2568.09	2587.74	2640.19		1488.19	2605.99	2429.64	2166.63	3082.13	2878.19
1630213_at	CG1078-RA	Fip1	40569	CG1078	693.253	663.043	616.146	677.419	697.275	584.643		464.214	549.684	559.986	770.625	750.904	420.733		662.465	490.442	495.241	699.444	681.393	587.999
1627088_at	CG17820-RA	fit	42578	female-specific independent of transformer	859.609	1311.41	552.351	224.2	1782.64	707.939		395.067	5863.66	1843.37	1817.93	1237.13	696.074		96.8605	563.857	332.266	690.838	980.972	831.223
1629441_at	CG7729-RA	Fit2	39907	Fermitin 2	104.453	69.3732	97.904	113.542	112.07	82.4964		86.2586	109.615	124.201	99.4661	92.657	75.2573		103.639	98.3832	102.812	111.087	122.571	133.002
1629598_at	CG6226-RA	FK506-bp1	41860	FK506-binding protein 1	668.581	911.675	935.475	784.908	1000	936.891		653.275	523.91	659.761	683.353	641.536	550.685		493.79	881.553	2335.61	896.523	598.051	537.324
1638415_at	CG11001-RA	FK506-bp2	37214	FK506-binding protein	12056.7	11014.2	10779.1	8747.44	10808.9	12238.8		10397.3	9410.33	9473.87	9493.26	9413.06	9903.15		8738.64	7973.48	12859.4	11877.1	10090.4	9722.09
1633836_a_at	CG9847-RB	Fkbp13	37449	Fkbp13	4108.23	3937.18	3976.87	3095.63	5256.6	5849.47		3509.93	4422.71	3870.69	4062.48	3998.28	3734.25		2135.51	2091.43	5398.22	4812.07	4469.19	3689.24
1624150_at	CG4535-RA	FKBP59	47762	FK506-binding protein FKBP59	1048.07	1114.36	1129.55	929.035	1001.28	845.398		1084.07	916.061	1023.41	1044.93	1063.59	948.089		923.138	915.942	1765.62	1156.72	940.959	874.459
1630305_at	CG10002-RA	fkh	43383	Fork Head	121.691	109.534	123.55	122.033	103.302	160.075		137.512	110.299	127.392	150.759	139.072	138.403		154.26	207.69	118.639	151.688	170.276	149.239
1632135_a_at	CG6315-RA	fl(2)d	36527	female lethal d	577.778	568.991	762.086	755.946	818.013	768.508		823.916	675.233	691.984	753.555	652.513	881.315		689.11	773.75	957.915	836.378	817.234	923.122
1637302_s_at	CG9351-RA	flfl	41675	falafel	1981.22	2185.78	2701.34	2812.46	2609.57	2521.09		2545.14	2619.15	2856.96	2626.43	2831.94	2863.96		3375.15	2925.37	2913.75	2903.6	3051.62	2840.98
1640391_at	CG1484-RA	fliI	33110	flightless	403.854	382.107	436.658	456.898	411.197	438.567		382.902	462.68	435.734	405.555	426.124	440.501		365.976	521.497	479.595	448.707	427.047	426.884
1640276_a_at	CG8200-RA	Flo	36726	flotillin-1	4366.53	4408.04	3439.9	3955.01	3508.67	3521.39		3219.29	3717.04	3959.36	3336.06	4008.25	2833.53		4252.66	3202.94	2729.53	3446.87	3499.05	3289.84
1625923_s_at	CG32593-RA	Flo-2	32425	flotillin 2	764.104	820.364	1089.85	917.088	771.386	756.415		1066.49	835.032	1096.96	893.803	868.045	973.602		750.807	965.726	878.177	916.485	974.098	1104.45
1637557_a_at	CG10724-RA	flr	39505	flare	133.754	110.43	108.182	129.74	111.662	125.043		144.394	168.956	115.565	132.814	161.044	158.644		112.1	131.313	174.575	137.263	144.835	123.418
1624755_a_at	CG2096-RA	flw	44289	flapwing	7162.97	7478.57	8827.12	8139.97	8342.27	10315.3		9245.47	7513.54	8722.03	8230.6	9023.85	8937.79		6874.45	8517.35	9707.99	9335.54	8996.53	8812.51
1626953_at	CG3006-RA	Fmo-1	37814	Flavin-containing monooxygenase 1	846.204	771.976	719.347	815.283	1287.64	1153.95		701.728	888.727	747.309	1235.63	1570.35	1333.83		692.727	549.318	691.103	1058.27	1488.38	1330.38
1627302_at	CG3174-RA	Fmo-2	35561	Flavin-containing monooxygenase 2	1589.22	1457.91	1470.99	850.306	2039.61	2172.4		1791.39	901	964.853	1358.64	1404.47	1358.98		1656.08	4552.51	1876.71	1195.72	1660.6	1849.75
1634028_s_at	CG6203-RA	Fmr1	37528	Fragile X	469.506	426.268	606.939	698.374	594.004	599.427		512.227	602.742	670.985	566.601	571.008	847.238		382.021	703.037	907.531	768.636	736.923	759.293
1631246_at	CG2346-RA	Fmrf	36030	FMRFamide	468.009	462.484	574.389	535.549	625.345	502.806		536.366	523.412	549.194	575.725	627.473	581.99		597.557	376.496	463.757	484.89	450.87	488.847
1633852_at	CG4396-RA	fne	32245	Found in NEurons	2791.71	2885.44	3351.58	4002.16	3415.53	3396.69		3428.23	2905.19	3409.59	3450.39	3104.05	3652.57		3737.24	3771.85	4039.71	3409.28	3577.12	3696.79
1623200_at	CG10580-RA	fng	40314	Fringe	1574.88	1929.19	1869.54	1432.31	1649.7	1733.5		1746.51	2137.89	2146.28	1651.93	1674.1	1693.09		1488.05	2461.85	2328.43	1827.69	1415.31	1525.12
1638345_at	CG9559-RA	fog	33148	folded gastrulation	658.693	734.491	826.855	788.818	665.239	687.94		876.949	734.476	779.983	743.517	801.703	863.802		706.822	1042.43	856.448	717.214	870.237	829.676
1641427_at	CG6817-RA	foi	38976	fear of intimacy	700.427	855.351	928.966	762.025	816.695	693.165		948.282	824.102	734.22	794.596	727.861	865.193		1024.55	807.125	883.208	744.348	703.024	883.734
1629479_a_at	CG10746-RB	fok	44380	fledgling of Klp38B	8296.5	7848.53	7796.17	8205.21	8463.34	6845.7		7033.81	7689.38	8139.32	7326.42	8730.16	6084.94		11137.4	8076.49	7898.8	7725.26	7683.06	6677.47
1626473_a_at	CG15825-RB	fon	35211	CG15825	10689.5	10446	8961.31	7586.96	11155.5	12750.2		10461.1	12321.4	8046.89	10216.8	14315.7	13304.8		8818.2	7036.08	5038.58	9309.15	12302.1	12170
1629886_s_at	CG10033-RA	for	44817	foraging	6656.65	6093.89	6606.71	6023.78	6633.57	6684.37		7257.32	7821.91	6256.57	6180.1	6806.98	7154.36		7821.71	5232.19	5127.98	6525.25	6616.01	6330.49
1622970_at	CG32384-RA	form3	3346238	formin 3	706.569	743.344	886.874	873.841	877.521	812.568		923.758	704.23	923.532	991.088	902.462	881.76		1118.27	894.731	937.585	941.511	860.564	877.307
1631597_at	CG3143-RA	foxo	41709	forkhead box, sub-group O	538.798	513.358	768.305	919.42	486.204	782.413		924.318	847.16	835.087	763.392	692.668	858.161		956.628	901.308	663.83	830.649	903.086	1156.01
1628428_at	CG12389-RA	Fpps	36209	Farnesyl diphosphate synthase	541.43	522.33	517.719	515.931	542.812	430.319		587.908	569.464	477.212	590.587	478.873	610.493		508.362	374.253	583.078	619.896	485.086	502.966
1639139_a_at	CG8874-RB	Fps85D	41118	Fps oncogene analog	1254.43	1370.55	1575.32	1707.31	1514.55	1482.12		1487.5	1359.59	1531.21	1652.4	1547.55	1547.07		1262.3	1685	1653.92	1620.36	1622.95	1672.93
1623827_a_at	CG8581-RB	fra	36377	frazzled	278.693	353.45	338.744	365.013	363.81	270.736		381.719	309.582	373.583	293.498	266.554	352.816		280.092	315.808	359.757	328.052	383.856	360.346
1626099_s_at	CG7693-RA	fray	44233	Ste20-like protein kinase	1424.88	1496.5	1933.87	1724.55	1764.5	1920.17		1925.17	1663.25	1714.57	1621.35	1685.69	1914.22		1949.84	1979.99	1731.91	1620.7	1893.56	1744.13
1630039_at	CG31774-RA	fred	33613	friend of echinoid	566.213	637.938	456.113	546.378	536.11	416.397		352.416	418.416	525.171	441.313	524.849	345.652		514.073	488.152	426.744	467.002	386.225	311.511
1639346_at	CG9526-RA	frj	33900	Farjavit	1100.17	1161.84	1190.22	1140.01	1097.23	1106.39		1408.15	1167.7	1209.23	1239.06	1090.52	1465.55		1528.17	1327.38	1279.74	1193.2	1266.06	1533.01
1639292_at	CG5744-RB	Frq1	32797	frequenin	1476.66	1574.1	1186.24	1798.68	1219.4	1600.16		1086.75	1042.13	1264.7	1410.54	1132.45	1028.83		1104.16	1294.89	1115	1291.77	1331.58	1484.76
1630378_at	CG17657-RA	frtz	33349	fritz	150.944	152.503	125.949	188.27	114.108	166.171		121.832	181.444	141.71	151.713	141.888	152.368		155.833	169.081	139.149	140.785	153.33	179.269
1631498_a_at	CG14307-RC	fru	42226	fruitless	1075.47	963.43	1073.38	1128.42	1069.59	1259.66		969.861	851.935	938.266	1002.04	1236.49	965.558		1216.82	808.437	856.585	1016.58	1185.95	1187.89
1631579_a_at	CG32045-RB	fry	39122	Suppressor of GMR-sina 3-7	1786.22	1479.39	1604.38	1840.26	1784.28	1918.44		1830.46	1462.73	1401.36	1747.86	2228.24	2114.36		1795.57	1951.29	1483.35	1854.13	2111.12	1865.21
1637541_at	CG12955-RA	Fs	2768836	Follistatin	88.115	113.447	151.28	75.8315	84.8021	78.0668		181.011	131.31	101.469	59.8777	40.2715	87.2756		200.132	238.592	156.218	82.1736	58.7905	78.8817
1635367_at	CG2252-RA	fs(1)h	31722	rancor	168.999	220.157	250.121	256.111	263.023	204.586		254.14	182.354	280.136	214.076	314.47	377.212		272.292	276.775	183.121	328.354	448.061	331.585
1625127_at	CG2252-RB	fs(1)h	31722	rancor	3001.24	3179.16	2994.24	3434.6	2920.56	2861.79		2708.66	2690.95	3087.6	2847.81	3079.08	2704.51		2640.8	2833.79	2816.96	2978.54	3129.88	3031.87
1630806_at	CG3218-RA	fs(1)K10	47781	female sterile (1) K10	214.117	243.365	188.328	183.73	244.599	151.732		241.355	208.309	231.587	195.905	221.766	182.383		183.021	205.282	146.092	220.545	196.6	196.612
1635766_at	CG2637-RA	Fs(2)Ket	35336	importin beta	616.455	738.328	654.272	781.099	684.337	745.675		408.52	453.818	794.792	661.042	574.809	562.335		400.923	653.991	531.242	589.562	692.788	602.332
1640998_at	CG10528-RA	fs(2)ltoPP43	49505	female sterile (2) ltoPP43	57.1023	103.128	94.4031	86.857	74.6149	88.9663		92.2717	104.594	64.6858	90.4917	67.5503	106.466		59.5837	87.9864	103.31	103.757	95.2846	79.7117
1631139_a_at	CG10528-RA	fs(2)ltoPP43	49505	female sterile (2) ltoPP43	222.077	306.905	306.679	264.59	355.092	264.522		338.127	371.933	299.146	411.567	341.271	348.203		260.338	277.937	400.018	347.512	353.094	295.551
1630781_at	CG10528-RB	fs(2)ltoPP43	49505	female sterile (2) ltoPP43	599.486	614.393	558.017	499.087	516.841	540.329		527.367	612.007	560.563	575.215	529.362	581.421		358.838	497.672	619.083	603.247	597.199	598.105
1631104_s_at	CG7665-RA	Fsh	42133	Fsh-Tsh-like receptor	431.506	499.709	430.107	390.53	392.045	550.468		485.558	447.837	463.626	390.521	354.279	429.494		509.164	478.641	452.817	391.769	413.561	516.365
1636980_s_at	CG4643-RA	Fsn	36460	Wallenstein	693.786	791.143	900.803	780.706	928.456	735.768		806.496	795.109	886.916	781.106	790.248	881.762		877.446	836.051	942.995	815.787	792.974	785.058
1624125_at	CG3352-RA	ft	33627	fat	116.891	94.6702	114.928	116.948	64.2725	93.0679		135.024	134.562	95.8021	111.422	87.6949	118		145.564	135.352	84.076	149.743	101.833	124.693
1624520_a_at	CG4059-RB	ftz-f1	40045	Ftz interacting protein 1	348.638	504.4	455.34	728.71	505.858	515.998		472.999	436.446	580.073	476.822	572.281	605.736		440.525	576.704	434.942	636.856	845.361	742.904
1635117_at	CG6551-RA	fu	32855	fused	317.761	296.314	294.742	342.886	272.008	268.392		272.809	285.047	357.284	243.423	298.703	328.403		278.114	414.297	403.262	337.107	369.753	303.326
1625344_at	CG17608-RA	fu12	34176	fu12	442.728	451.651	457.616	508.727	363.523	474.663		571.793	496.427	606.903	425.205	327.257	571.614		602.711	2086.07	582.671	491.845	368.788	402.433
1636844_at	CG9233-RA	fu2	34177	fu2	204.259	231.883	213.179	203.626	216.898	179.887		180.387	226.102	198.512	220.325	200.805	188.296		186.07	212.766	231.029	243.192	247.569	233.025
1638833_at	CG2448-RA	FucT6	32122	FucT6	1055.91	1194.51	1240.25	1177.14	1174.49	1239.3		1162.18	1199.18	1332.72	1072.41	1022.37	1056.96		1036.28	1186.88	1301.97	1267.67	1149.54	1132.56
1629453_at	CG6869-RA	FucTA	39653	alpha1,3-fucosyltransferase	199.597	245.992	222.608	249.362	274.888	196.978		227.986	203.405	200.047	248.605	227.557	252.139		211.486	261.323	251.546	304.562	269.539	334.997
1637643_at	CG4435-RA	FucTB	34260	alpha1,3-fucosyltransferase	120.045	81.91	93.8764	78.7165	124.896	133.206		114.391	115.872	110.629	99.3766	100.224	133.25		102.476	105.44	132.095	119.505	105.344	81.699
1635138_at	CG10772-RA	Fur1	47220	Furin-like protease	660.208	518.518	651.078	524.5	730.9	533.228		693.771	688.937	515.207	600.163	661.036	575.964		704.221	692.526	513.037	452.534	635.435	609.623
1628952_s_at	CG10772-RB	Fur1	47220	Furin-like protease	1448.45	1295	1138.69	1339.08	1065.02	1125.85		1116.63	1259.02	1145.07	1121.99	1149.26	954.403		1388.72	1220.34	688.781	1114.14	1139.76	1049.86
1640470_s_at	CG18734-RA	Fur2	32604	Furin-like protease	1389.28	1275.01	1496.06	1335.89	1520.28	1420.06		1758.56	1545.97	1427.34	1595.87	1641.28	1810.44		1596.05	1342.91	1494.71	1508.99	1692.74	1781.36
1632840_s_at	CG8205-RF	fus	44095	fusilli	611.275	601.687	562.833	431.146	557.325	488.903		527.924	636.205	491.182	464.284	521.168	400.489		321.194	619.428	560.573	514.823	530.387	400.618
1630930_a_at	CG8205-RC	fus	44095	fusilli	2280.18	2315.12	2431.96	1659.16	2355.23	2390.49		2483.22	2058.05	2028.68	2421.43	2289.72	2364.51		1377.33	2423.83	2018.58	2512.21	2516.53	2133.73
1640365_s_at	CG14021-RB	fusl	33765	CG14021	1708.33	1862.78	2041.28	1128.4	1985.89	2307.95		1900.92	2076.56	1534.14	2157.22	2106.94	1690.07		854.772	2203.36	2345.43	2293.14	2323.1	2010.84
1638205_s_at	GH26828	futsch	5740544	Futsch	2365.27	2419.68	2906.59	2853.95	2498.06	3033.07		2905.96	2373.1	2841.04	2867.27	3123.11	3043.83		3428.22	3052.72	2872.46	3279.99	3348.47	3320.89
1630231_at	CG1500-RA	fw	32162	wrinkled	214.37	215.572	221.393	250.653	337.225	357.349		261.967	208.22	242.392	265.535	290.859	386.625		218.906	264.329	239.424	422.856	406.473	331.271
1634509_s_at	CG7004-RB	fwd	45374	four wheel drive	924.302	825.949	1217.81	1127.69	1042.61	1038.44		1292.02	1122.05	1105.52	1155	1078.04	1376.06		1551.5	1208.23	987.576	1109.12	1199.12	1367.26
1626224_s_at	CG6549-RC	fws	35054	Drosophila Cog5	593.434	566.144	548.607	628.05	636.536	555.899		492.557	605.704	568.023	600.961	560.078	511.473		516.827	570.22	457.012	579.606	511.67	488.374
1638156_at	CG13396-RA	fy	34166	fuzzy	129.836	142.13	168.015	170.414	129.952	129.06		149.988	140.18	149.478	142.312	138.744	163.392		166.618	164.479	206.128	178.383	179.453	149.377
1639883_at	CG17697-RB	fz	45307	frizzled	114.932	143.322	146.217	104.915	104.692	108.456		121.548	94.2707	103.654	94.9879	93.3175	117.596		126.457	109.073	97.4806	117.458	133.305	89.9619
1631231_at	CG17697-RA	fz	45307	frizzled	188.586	232.557	176.093	180.991	173.517	178.642		165.875	166.933	144.838	194.005	215.88	178.69		192.058	190.869	213.872	213.899	160.542	215.498
1635583_s_at	CG9739-RB	fz2	40090	D-frizzled2	2260.31	1982.52	2505.53	1904.69	1621.1	2198.02		2584.61	2269.98	2091.12	2209.97	1703.32	2434.48		2155.67	1823.57	1753.23	2005.79	1903.1	1930.12
1626702_at	CG16785-RA	fz3	31023	frizzled 3	131.676	95.4794	124.162	110.923	109.531	136.281		119.942	94.3592	135.533	65.1791	112.711	91.0822		82.0846	102.987	102.004	106.602	100.94	123.329
1631777_a_at	CG4626-RB	fz4	31659	frizzled 4	191.632	194.086	214.588	192.671	218.341	175.159		231.232	215.435	216.816	209.269	183.881	202.971		186.521	219.259	210.126	217.747	226.993	199.292
1634453_at	CG10986-RB	g	44819	garnet	608.348	819.238	884.78	966.348	904.577	893.693		824.919	652.978	933.622	843.167	720.927	731.217		940.276	858.343	912.472	808.17	1149.59	1129.55
1624780_at	CG2995-RA	G9a	30971	histone methyltransferase	191.687	255.366	281.539	265.81	243.248	228.509		288.78	221.912	275.826	265.049	281.371	305.828		224.673	275.839	239.444	261.189	347.604	307.646
1630047_at	CG15274-RA	GABA-B-R1	34878	metabotropic GABA-B receptor subtype 1	107.918	104.874	105.918	169.137	111.588	114.564		102.371	110.05	125.397	120.461	135.006	141.607		144.502	103.504	151.487	199.909	138.516	145.873
1637420_a_at	CG6706-RA	GABA-B-R2	42561	metabotropic GABA-B receptor subtype 2	678.702	821.617	723.402	882.46	814.063	749.656		634.283	649.378	633.336	673.697	654.521	693.118		505.727	709.136	677.326	737.352	721.55	758.942
1635114_a_at	CG3022-RA	GABA-B-R3	33248	metabotropic GABA-B receptor subtype 3	370.58	356.466	287.729	427.432	331.131	283.122		278.16	261.789	302.013	315.88	352.582	254.219		260.402	378.346	264.947	358.359	273.195	279.714
1639579_s_at	CG17257-RB	GABPI	33516	beta4GalNAcTB pilot	792.761	837.114	875.299	848.233	884.72	777.753		752.069	783.184	924.525	778.058	851.574	779.47		883.247	876.099	1007.14	798.4	817.414	804.824
1627818_s_at	CG14994-RB	Gad1	38484	Glutamic acid decarboxylase 1	6566.46	6892.14	8312.09	6462.92	7843.96	8221.76		8198.67	6440.34	7633.99	7114.5	6506.04	8301.67		8537.82	7887.71	10080.7	8268.96	7611.83	7958.28
1625139_at	CG11086-RA	Gadd45	35646	Gadd45	36.967	115.915	91.2045	260.647	148.221	110.08		107.934	106.973	110.915	154.713	157.98	148.554		218.029	123.076	152.162	144.488	84.2839	112.573
1633914_at	CG9092-RA	Gal	33839	beta-galactosidase-1	527.233	498.502	445.867	413.48	412.068	404.356		500.479	566.911	557.347	541.436	550.225	545.589		445.346	402.327	468.893	466.764	451.733	509.097
1634650_at	CG11372-RA	galectin	33162	galectin	2267.09	2356.9	2683.25	2542.72	2823.95	2494.2		2850.16	2850.78	2763.53	2701.7	2538.36	2967.82		3694.62	2840.28	3022.43	3025.92	2794.55	2814.88
1641078_s_at	CG8182-RA	GalNAc-T1	36717	polypeptide GalNAc transferase 1	455.525	499.713	483.467	457.273	477.036	419.573		470.137	431.953	489.632	383.614	453.43	396.87		390.694	443.563	431.219	382.985	484.297	431.749
1637736_a_at	CG6394-RA	GalNAc-T2	32836	polypeptide GalNAc transferase 7	260.989	263.69	215.449	222.72	307.844	250.305		223.978	204.537	182.074	198.396	196.26	210.565		161.507	154.55	316.327	259.716	232.431	184.84
1629117_at	CG6394-RB	GalNAc-T2	32836	polypeptide GalNAc transferase 7	420.084	431.324	421.427	382.092	455.33	366.405		313.795	391.274	365.527	316.018	277.358	320.563		365.648	296.222	498.776	369.848	368.357	383.374
1624798_s_at	CG17759-RA	Galpha49B	36384	G-protein-alpha[[q]]	697.327	783.796	993.608	873.986	724.232	779.228		1052.06	706.199	787.802	652.985	1035.88	1226.57		858.648	1042.62	1153.72	913.535	1480.58	1382.89
1639773_s_at	CG17759-RD	Galpha49B	36384	G-protein-alpha[[q]]	9764.91	11461.5	12495.6	12970.4	10878.9	10928.1		12248.9	10899.4	12183.4	10123.9	9908.96	10766.2		9214.07	12429.9	13140.3	11330.9	10732.2	11682.6
1625155_a_at	CG1528-RA	gammaCop	43717	gamma-coatomer protein	1355.22	1540.67	1387.54	1547.76	1685.19	1747.61		1182.52	1562.6	1357.15	1406.27	1361.05	1187.6		1100.22	1232.94	1543.66	1596.12	1251.97	1160.2
1632605_at	CG3988-RA	gammaSnap	37842	gamma-soluble NSF attachment protein	1410.5	1425.65	1485.1	1555.39	1373	1479.82		1296.91	1234.07	1405.03	1406.66	1435.54	1443.92		1412.22	1304.35	1452.83	1454.38	1442.19	1428.09
1626125_at	CG3157-RA	gammaTub23C	33501	gamma-tubulin	392.191	475.359	409.572	512.583	504.767	422.932		357.148	373.809	496.689	451.593	436.822	402.122		393.331	434.547	423.173	413.517	435.834	412.951
1635325_a_at	CG6721-RA	Gap1	39158	sextra	58.1853	91.754	119.641	74.0719	82.1389	97.4578		115.088	116.798	122.52	104.139	90.1718	108.387		118.405	108.403	143.049	101.281	116.364	131.536
1629842_at	CG6721-RB	Gap1	39158	sextra	1227.71	1042.39	1336.39	962.712	1001.62	1001.53		1400.71	1241.51	1352.46	1042.69	1088.12	1242.95		1264.24	1518.35	1696.62	1259.62	1261.96	1273.57
1641630_at	CG4237-RA	Gap69C	39417	GTPase-activating protein 69C	1235.46	1365.62	1171.56	1381.19	1382.58	1288.85		1000.86	1136.22	1264.65	982.676	1111.42	952.568		938.365	1153.81	1460.68	1177.03	1036.66	1104.24
1640907_at	CG12055-RA	Gapdh1	35728	G3-P dehydrogenase	14880.6	12339.9	10908.2	11073.1	8329.33	11441.1		11228	12968.8	10667.8	10221.9	10518.9	12259.8		11330.9	12170.8	8588.43	10014.7	9544.68	10392.7
1632667_s_at	CG8893-RB	Gapdh2	32545	G3-P dehydrogenase	17953.7	15527.1	17486.2	12975.4	14611.5	17174.9		19181.3	20789	15400.2	15310.9	15049.8	18423.4		18933.2	14473.4	16658.1	15674	14497.8	15911
1627915_a_at	CG8893-RA	Gapdh2	32545	G3-P dehydrogenase	19595.6	19216.9	18153.5	17233.8	14074.1	20723.4		18529.4	20031.7	17321.7	15835.2	17359.3	19298.3		13866.8	17125.5	17795.8	17845.5	19230	21444.4
1626339_at	CG8487-RB	garz	36337	gartenzwerg	463.42	436.416	455.514	489.644	454.094	489.293		434.589	440.909	455.304	425.449	387.073	424.589		430.738	510.684	554.439	534.222	448.256	397.353
1633609_at	CG9207-RA	Gas41	33973	Gas41	275.355	335.647	358.045	371.722	388.816	318.254		291.037	302.841	321.773	351.193	314.092	308.86		324.173	318.116	348.585	379.534	310.591	289.564
1626893_at	CG10287-RA	Gasp	40745	Gasp	892.625	683.07	796.952	522.141	621.863	924.163		871.714	603.936	653.175	591.93	621.62	808.364		973.318	1251.06	945.427	607.23	789.57	975.464
1628959_at	CG6007-RA	gatA	42283	benedict	291.033	250.618	226.373	211.446	221.046	209.27		212.802	232.012	264.844	261.751	298.183	231.618		231.473	192.084	257.114	255.021	216.174	225.248
1626899_at	CG5034-RA	GATAd	34395	GATAd	1180.82	1139.02	1346.9	1419.13	1260.88	1285.51		1428.78	1224.86	1369.18	1439.98	1399.12	1454.57		1459.76	1449.32	1184.12	1541.18	1492.91	1443.02
1633778_at	CG6070-RA	gb	43265	CG6070	1010.51	832.849	820.256	786.302	799.893	1157.24		901.39	709.572	680.329	763.894	959.347	985.619		796.678	571.155	756.388	839.221	974.311	1042.85
1628658_at	CG5562-RA	gbb	37778	glass bottom boat	903.471	785.749	824.257	764.832	852.488	799.96		745.499	897.308	783.017	769.055	812.545	717.778		1045.22	848.528	724.095	813.376	679.716	745.874
1627398_a_at	CG10545-RB	Gbeta13F	32544	G-protein beta 13F	10395.3	10766.3	9300.42	10614.9	9016.88	9771.64		8931.6	9523.46	9295.88	10179.4	10339.4	8028.77		8706.34	8639.31	8964.67	10151.2	9324.63	8881.72
1625454_at	CG10763-RA	Gbeta5	31744	Gbeta5	935.961	999.929	856.959	1154.89	932.814	948.652		708.686	791.905	827.352	878.978	858.841	813.514		812.636	842.446	782.095	902.67	825.614	906.811
1624519_at	CG8770-RA	Gbeta76C	40148	guanine nucleotide regulatory protein beta subunit	14315.2	13528.5	15497.4	15031.4	16060.5	19099.2		16615.1	12233.9	13494.8	13484.5	15339.2	16084.8		19081.2	15235.9	12223.8	14360.6	13667.9	16828
1640524_at	CG13927-RA	GC	38194	gamma-glutamyl carboxylase	280.648	277.602	287.357	346.866	291.849	311.473		275.179	240.164	282.73	298.63	312.665	284.923		188.84	291.72	237.661	293.368	270.858	260.753
1626820_at	CG5169-RA	GckIII	42064	Germinal centre kinase III	408.787	404.648	487.032	452.692	421.689	416.24		424.844	424.516	379.549	453.465	414.629	452.198		424.951	474.245	396.218	448.931	387.971	405.351
1628210_at	CG8411-RA	gcl	35864	germ cell-less	441.105	386.114	440.663	474.526	368.65	353.119		480.078	467.482	465.771	479.599	378.579	434.364		698.115	541.591	520.989	503.249	512.927	427.983
1625362_at	CG2259-RA	Gclc	53581	Glutamate-cysteine ligase catalytic subunit	972.097	966.947	1261.5	1453.47	1870.52	1243.98		1494.21	1298.39	1471.11	1865.46	1848.88	1528.3		1912.08	1372.38	1312.47	1871.02	1995.83	1486.9
1640552_at	CG4919-RA	Gclm	248194	Glutamate-cysteine ligase modifier subunit	654.832	899.95	700.579	703.524	754.364	456.929		594.486	757.128	698.483	636.072	509.663	390.915		358.011	751.841	515.721	610.513	544.243	400.571
1632728_at	CG1609-RA	Gcn2	43709	Gcn2	477.44	381.975	483.823	413.034	423.715	455.422		528.283	472.607	579.469	477.073	489.454	577.706		623.218	455.476	635.036	512.608	506.556	564.216
1640835_a_at	CG5320-RA	Gdh	42832	Glutamate dehydrogenase	5916.73	5732.35	6185.98	6288.63	6632.35	7148.72		5795.66	5337.24	5805.13	5854.41	6385	5896.11		6742.97	6285.76	5957.37	6455.26	6097.01	5972.41
1641129_at	CG4422-RA	Gdi	34264	Gdi-related	10305.5	10092.8	9039.12	9613.68	9152.88	10709.6		8534.11	10528.1	10256.1	9461.67	10107.1	8408.88		8107.19	8345.81	8647.77	9470.39	9718.9	9111.41
1632251_s_at	CG6181-RA	Ge-1	34541	CG6181	487.439	514.12	708.415	580.375	732.004	574.092		727.112	636.383	600.144	558.865	546.884	648.823		639.205	522.701	851.402	693.875	552.062	581.786
1623087_at	CG32239-RA	Gef64C	38578	Guanine nucleotide exchange factor GEF64C	131.125	183.227	155.155	149.096	147.031	160.295		167.862	145.164	164.999	153.355	143.598	180.495		172.246	143.149	161.115	177.696	151.185	163.393
1640589_at	CG4012-RA	gek	37858	Genghis Kahn	888.974	958.59	996.08	999.883	1000.81	1010.37		1018.43	1048.56	994.255	992.687	1051.8	1039.05		1128.24	1076.31	1082.32	1082.72	938.143	1012.97
1627060_s_at	CG1106-RB	Gel	46008	gelsolin	15077.3	12001.7	12812.6	10992.8	11328.6	14297.8		16536.8	17504.1	14754.1	16603	18027.9	16578.5		11647.4	8764.91	7652.95	12099.7	14642.3	15590.4
1625370_s_at	CG30011-RB	gem	36064	persephone	6715.53	6633.48	8193.22	6968.88	7602.23	8298.88		8340.52	7213.35	7367.91	6704.94	7160.93	8991.45		7296.97	7743.99	7470.06	7105.49	7396.8	7659.48
1639378_at	CG10419-RA	Gem2	40087	Gemin2	181.137	186.815	197.757	202.381	211.355	197.818		215.916	175.134	223.451	236.175	187.238	209.518		154.886	270.096	221.031	190.69	206.576	224.48
1629281_at	CG6539-RA	Gem3	39195	Gemin3	128.018	142.06	150.182	156.096	173.581	138.632		127.372	134.986	169.484	136.81	150.759	145.355		142.464	166.995	236.414	133.46	143.894	191.739
1623108_at	CG3183-RA	geminin	35563	geminin	727.086	634.782	643.728	710.065	760.086	651.333		777.797	728.618	670.855	623.19	602.311	632.335		692.024	738.117	996.407	562.143	567.057	626.155
1632622_at	CG32538-RB	gfA	32928	nicotinic Acetylcholine Receptor alpha 18C	400.244	330.962	447.272	421.87	390.923	405.891		431.11	391.926	393.711	363.339	454.501	440.52		411.357	430.149	382.803	389.011	413.711	411.691
1635696_s_at	Transposon.94	Gfat1	3354921	Glutamine:fructose-6-phosphate aminotransferase 1	417.193	426.37	591.061	463.546	537.784	533.708		526.774	522.943	630.309	720.519	545.621	688.034		505.951	439.654	751.052	740.89	755.3	614.417
1634707_s_at	CG12449-RA	Gfat1	3354921	Glutamine:fructose-6-phosphate aminotransferase 1	1386.85	1464.33	1690.26	2004.31	2420	1628.76		1288.01	1245.21	2270.89	2510.73	2248.64	1574.96		1726.82	1249.75	2311.66	2561.61	2167.29	1637.46
1635153_at	CG1345-RA	Gfat2	43373	Glutamine:fructose-6-phosphate aminotransferase 2	907.115	1028.5	872.568	1522.56	1077.42	1041.47		814.116	984.758	1017.5	948.933	891.851	857.211		1171.24	1439.9	1070.11	977.411	829.906	862.507
1628755_at	CG9620-RA	Gfr	40981	Golgi GDP-fucose transporter	210.833	192.766	166.812	194.056	199.714	183.303		162.357	188.728	207.972	189.994	167.402	162.198		132.793	165.154	247.251	198.772	187.564	137.902
1625757_at	CG31492-RA	gfzf	40858	GST-containing FLYWCH zinc-finger protein	236.482	214.308	290.882	190.198	222.517	226.837		328.086	276.292	255.444	267.157	268.399	344.518		275.944	303.644	329.169	271.87	270.722	305.402
1625681_at	CG3002-RB	Gga	31902	Gga	377.982	394.456	310.012	336.621	344.484	317.432		286.542	372.75	345.535	323.188	366.525	333.619		371.503	271.618	282.821	343.618	327.359	311.007
1629839_a_at	CG8261-RE	Ggamma1	35881	G protein gamma 1	649.195	811.555	1325.52	945.484	1193.75	882.893		1451.29	973.91	1020.9	1072.91	996.389	1711.51		1460.36	1099.19	1612.43	1079.76	1227.35	1368.62
1631340_at	CG8261-RA	Ggamma1	35881	G protein gamma 1	7124.92	7668.37	8690.77	7879.37	8750.54	8209.27		8653.37	7152.25	7725.74	7015.92	7077.11	8530.56		7627.01	7981.95	8346.05	8252.37	7447.69	8028.65
1639761_s_at	CG8261-RB	Ggamma1	35881	G protein gamma 1	8655.86	10806	11352.8	9975.58	10648.3	12080.3		11336.2	9236.5	10707.6	10624.7	8368.17	11143.8		12950.1	11361.6	12210	10116.4	11028.7	11021.6
1628754_s_at	CT12391	Ggamma30A	45234	G protein gamma30A	293.501	337.924	500.216	515.283	458.781	410.734		626.806	445.087	503.295	452.205	410.535	708.142		418.241	512.828	553.55	485.685	373.918	411.646
1637526_s_at	S.C2L001254	Ggamma30A	45234	G protein gamma30A	33524.9	35705.7	29609.3	34163.2	32132.4	38477.8		27738.1	30234.9	29886.3	29862.7	28939.4	27476		30730.7	28975.3	27987.3	29732.7	24885.2	25823.5
1627491_at	CG10060-RA	G-ialpha65A	38765	G protein alpha o subunit 65A	1019.15	919.567	1011.88	844.405	896.073	936.12		1237.09	1313.27	1109.52	1071.11	992.722	1257.31		1104.53	1220.29	1063.12	1012.09	978.983	1057.34
1629715_at	CG7891-RA	Gie	40961	CG7891	351.574	400.488	567.906	404.528	526.058	481.756		666.379	614.077	597.311	579.388	530.17	752.367		705.667	594.516	643.921	526.726	497.129	537.457
1632822_at	CG6975-RA	gig	40201	gigas	640.734	696.55	669.83	709.894	707.612	717.023		651.796	772.796	748.632	683.818	689.732	701.29		691.45	794.059	893.7	721.73	720.81	712.824
1628080_at	CG1583-RA	GIIIspla2	31747	phospholipase A[[2]]	1911.51	973.018	3428.77	5233.63	1251.38	1746.17		5375.21	879.517	1157.59	946.777	750.996	980.857		9106.2	2108.52	1151.13	897.812	789.526	1061.43
1623102_at	CG2227-RA	Gip	31960	GIP-like	4048.16	3056.13	2897.03	2254.58	2220.87	2724.57		3005.75	3356.31	2806.32	2886.39	2658.38	3410.79		3371	2716.92	2228.76	2773.03	2655.35	3315.3
1626805_s_at	CG6963-RD	gish	49701	gilgamesh	2475.93	2615.67	2546.15	2826.52	2003.52	2134.62		2459.32	2480.84	2742.36	2691.85	2378.74	2070.02		2704.07	2617.89	2247.43	2658.08	2381.16	2415.06
1641554_at	CG16728-RA	Git	36122	CG16728	286.595	295.976	304.799	314.785	222.912	278.822		319.641	330.03	287.063	270.765	309.253	292.607		286.641	364.002	298.178	299.348	267.882	291.096
1634113_at	CG13695-RB	gk	50263	geko	416.975	385.406	487.678	370.095	617.987	499.896		549.263	476.812	487.461	562.952	684.152	576.347		643.223	420.786	545.133	468.429	619.701	577.305
1624269_at	CG8825-RA	gkt	33530	glaikit	66.4022	79.0232	67.8756	80.8227	75.9965	82.3965		45.1053	65.2117	93.2994	62.0274	44.1543	76.4709		64.6568	81.643	73.8284	93.955	89.1708	90.5366
1626483_at	CG9206-RA	Gl	39536	dynactin	437.509	438.28	465.482	406.895	410.016	315.764		339.281	443.442	404.243	431.572	436.5	472.244		484.031	424.724	404.646	471.278	438.578	445.986
1623923_a_at	CG7672-RB	gl	42210	glass	779.532	721.073	913.631	676.691	652.559	853.145		1056.3	720.747	768.67	662.279	762.931	835.188		990.918	940.517	798.406	722.749	878.546	1009.07
1625947_at	CG4604-RA	GLaz	36447	Glial Lazarillo	1408.33	1243.39	1252.37	983.529	1151.54	1328.92		1445.84	1363.53	1059.11	1101.69	1478.94	1441.13		1631.47	1253.37	962.465	1139.2	1519.24	1374.7
1637827_at	CG32775-RA	GlcAT-I	251900	GlcAT-I	287.905	375.087	507.274	492.544	511.411	447.066		485.903	456.582	533.744	386.031	442.264	583.609		422.436	448.595	656.433	538.135	462.37	490.551
1624164_s_at	CG6207-RA	GlcAT-P	39262	GlcAT-P	436.136	548.677	650.515	534.107	533.574	636.046		578.22	435.282	715.716	617.776	570.472	736.71		483.119	670.488	819.084	636.816	833.98	837.043
1628402_a_at	CG3881-RA	GlcAT-S	34282	GlcAT-S	676.612	660.458	920.051	776.162	899.583	923.213		887.962	820.542	790.769	825.205	958.904	1110.38		943.838	861.833	1117.12	862.948	1079.28	1063.27
1626984_at	CG1152-RA	Gld	40875	glucose oxidase	231.954	234.632	297.505	277.67	311.426	428.635		282.551	281.714	338.725	262.454	298.954	348.519		293.035	282.599	485.921	301.575	425.112	438.497
1628743_at	CG6575-RA	glec	42571	Gliolectin	595.863	653.848	977.259	888.555	758.074	849.074		859.481	746.775	931.811	770.376	807.348	973.833		940.226	935.691	978.918	801.532	765.804	816.959
1624203_s_at	CG3903-RA	Gli	34927	gliotactin	955.939	912.945	1249.47	848.15	1179.43	1080.34		1324.86	1174.48	1171.81	1052.72	1031.48	1262.76		1452.97	1096.14	1466.36	1116.41	1073.94	1109.29
1641170_a_at	CG6946-RA	glo	41431	glorund	1734.6	1905.39	2120.44	2053.33	1901.59	1985.62		2084.89	1923.37	2010.28	1946.95	1951.28	2002.58		2172.21	1941.48	2394.62	2108.2	1856.88	1871.15
1626641_s_at	CG9734-RC	glob1	41930	Hemoglobin	14786.4	12300.6	11389.5	13651.5	14078	14921		12311.2	14932.4	10663	15564.3	14263.7	14027.3		17604.2	13423.9	5305.19	10897.7	13269.4	14465.4
1630515_s_at	CG9280-RC	Glt	34193	glutactin	9520.39	7601.1	6942.39	4409.73	6930.62	7266		7392.42	10120.4	7220.68	9734.73	9279.38	7926.19		4468.11	2294.61	4232.51	6543.04	7210.54	6621.08
1635123_at	CG11397-RA	glu	35001	gluon	107.079	113.167	94.4027	122.084	102.613	103.295		78.0534	84.9231	111.083	91.5213	72.3265	90.7231		101.293	111.96	89.059	119.215	98.4654	103.891
1634465_a_at	CG7535-RB	GluClalpha	42350	indefinite	373.138	318.598	450.478	403.073	482.473	489.271		455.569	347.581	370.946	443.999	425.374	501.745		388.331	430.197	430.354	483.514	415.039	470.087
1630897_at	CG7535-RA	GluClalpha	42350	indefinite	699.441	969.682	990.35	1186.6	912.628	1049.08		948.963	816.59	1072.38	1221.2	859.168	964.964		725.518	987.152	827.302	1023.48	1354.74	1354.8
1633583_at	CG8442-RA	Glu-RI	38742	glutamate receptor	203.57	190.78	233.402	217.296	208.133	209.414		219.504	173.728	189.105	245.158	164.61	186.921		181.458	203.489	215.476	227.078	181.594	217.247
1630710_at	CG6992-RI	GluRIIA	33788	glutamate receptor	115.478	162.811	169.718	168.253	146.725	135.869		180.925	180.2	170.096	160.012	133.15	150.318		171.734	179.657	202.015	170.917	142.801	148.282
1626739_s_at	CG4226-RB	GluRIIC	33275	glutamate receptor	147.595	161.298	86.5075	111.873	157.69	103.887		72.4237	80.8613	118.928	107.191	140.727	102.717		54.5177	81.8594	96.5805	74.1807	71.0475	87.415
1635000_at	CG9480-RB	Glycogenin	37419	Glycogenin	122.538	129.907	111.355	140.843	110.061	108.449		102.579	114.616	110.987	110.879	108.274	119.295		109.695	99.6629	113.46	99.8858	114.015	84.0896
1626221_at	CG9480-RA	Glycogenin	37419	Glycogenin	717.16	803.507	673.121	862.013	744.343	765.711		592.76	517.246	465.869	525.27	635.375	554.415		677.505	551.16	323.019	512.032	460.029	481.249
1631620_at	CG7254-RA	GlyP	33386	glycogen phosphorylase b	4623.8	5612.7	5586.87	5544.01	5816.02	3718.14		3904.01	4270.69	4403.14	4369.88	3654.08	4272.08		3985.8	3817.36	6099.47	3974.03	3662.01	3302.25
1632677_a_at	CG11061-RB	GM130	37524	GM130	140.245	148.864	192.013	139.242	168.077	164.608		168.239	158.384	205.416	147.287	145.9	134.32		150.572	106.509	236.403	180.984	169.587	143.705
1627550_a_at	CG33206-RA	Gmap	32483	lethal (1) G0168	461.19	458.056	386.087	432.716	400.114	506.819		442.714	378.313	381.747	399.157	404.848	429.348		343.221	453.069	402.787	484.339	425.858	429.708
1628521_at	CG8890-RA	Gmd	33716	GDP-mannose 4,6-dehydratase	408.939	424.422	345.678	440.792	422.209	374.936		325.32	426.012	378.397	366.052	412.788	368.869		245.944	330.094	469.827	407.991	415.289	404.473
1626180_at	CG3495-RA	Gmer	37638	GDP-4-keto-6-deoxy-D-mannose 3,5-epimerase/4-reductase	383.67	383.598	373.979	435.116	397.926	342.588		320.229	415.161	374.116	308.936	357.907	324.657		312.039	331.457	452.189	358.746	345.751	305.655
1624124_at	CG6895-RA	GNBP1	40034	osiris	573.976	428.58	532.772	573.729	584.798	493.45		595.14	564.092	464.876	553.429	549.051	569.384		514.146	381.433	490.724	532.608	519.684	535.237
1631633_a_at	CG4144-RB	GNBP2	40033	Gram-negative bacteria binding protein 2	981.237	964.291	933.549	903.512	954.832	753.336		1142.39	1071.15	1028.18	1116.9	1099.61	928.508		1238.57	955.173	755.873	970.341	1024.81	1139.31
1635470_at	CG5008-RA	GNBP3	39020	Gram-negative bacteria binding protein 3	4399.48	3684.79	3480.44	2541.59	3211.6	3020.72		4128.43	4409.17	4008.34	4276.97	3718.05	3777.6		2903.5	1991.11	2395.41	3249.02	3095.16	3365.14
1623086_at	CG1119-RA	Gnf1	40607	germline transcription factor	382.331	379.704	270.837	337.185	262.227	316.491		301.934	345.145	321.863	304.778	370.478	269.888		293.243	359.139	309.494	326.317	309.112	282.414
1632830_s_at	CG2204-RB	G-oalpha47A	36104	brokenhearted	2867.9	2983.14	3666.33	3478.02	3595.85	3931.57		4164.72	3208.34	3802.36	3478.4	3366.58	4138.83		3401.71	3546.74	3608.81	4087.43	3832.61	3673.38
1625852_at	CG32227-RA	gogo	40225	golden goal	248.53	268.99	374.522	332.506	396.26	315.585		356.6	305.652	322.368	331.707	276.603	364.347		318.638	416.202	317.296	301.602	299.467	348.709
1627719_at	CG2679-RA	gol	38006	goliath	329.292	508.911	518.744	475.983	366.404	371.511		451.901	668.676	519.923	480.264	417.418	558.127		557.509	769.02	685.733	504.401	453.844	509.658
1636407_at	CG2679-RB	gol	38006	goliath	491.919	2882.05	2501.2	2732.52	1430.59	432.817		743.854	2443	3762.06	2377.25	821.187	517.118		798.075	3279.62	3887.5	2124.2	724.813	502.587
1632897_at	CG17785-RA	Golgin84	42905	Golgin84	357.489	435.817	444.031	542.44	498.905	458.301		401.895	518.843	480.356	465.454	462.265	455.063		430.672	459.029	534.707	497.196	404.162	433.211
1638658_at	CG7700-RA	Gos28	248102	Gos28	796.924	729.638	707.375	730.376	727.542	763.21		623.077	792.769	631.237	680.805	740.541	637.773		506.682	737.037	693.058	660.348	650.05	609.882
1631817_a_at	CG8430-RB	Got1	36782	Glutamate oxaloacetate transaminase 1	9276.1	7977.14	8177.91	12727.8	7282.81	8064.05		9885.55	9550	7210.06	6521.83	6079.96	10231.2		20570.8	15293.1	7210.56	5862.11	5606.02	9321.81
1629055_a_at	CG4233-RA	Got2	33373	Glutamate oxaloacetate transaminase 2	20891.2	15981.7	13469.6	25726.6	15715.5	16054.8		14877.8	13643.1	11204.4	13091.8	13485.9	14549.5		25089.7	18266.3	9643.31	10344.5	10940.7	16466.5
1631569_s_at	CG5820-RA	Gp150	37549	glycoprotein 150	9314.68	8857.71	11082.2	8645.43	9529.97	11743.4		11515.7	10681.9	11143.1	10008.1	10337.4	11648		13238	12090.4	11828.3	11334.3	11647	12055.8
1628986_at	CG7897-RA	gp210	35512	gp210	416.076	449.709	510.255	488.393	490.82	379.279		377.417	356.138	492.264	443.676	407.554	375.271		323.963	390.092	667.106	483.737	386.879	410.178
1636528_at	CG5520-RA	Gp93	43354	Glycoprotein 93	2243.97	2953.58	2336.69	2464.77	3166.87	4376.84		1925.04	2076.64	1768.83	1648.09	1635.88	1608.98		1052.08	1573.24	4131.65	2362.95	1904.49	1589.65
1639116_at	CG40041-RB	Gpb5	3355097	beta-glycoprotein-hormone-related-polypeptide	207.293	228.449	214.078	216.076	236.351	203.905		177.204	186.486	206.971	234.454	211.846	180.454		157.378	178.733	201.635	199.293	216.745	183.661
1634893_at	CG9042-RC	Gpdh	33824	5' gene	2038.13	2209.89	1979.55	1069.42	1183.65	1812.58		2553.52	1241.52	1398.69	1321.58	1547.84	1968.63		1475.41	1883.19	1168.56	1226.73	1687.13	1797.08
1625949_at	CG9042-RB	Gpdh	33824	5' gene	2729.41	2078.16	2283.83	2016.83	2255.14	2763.14		2434.06	2176.45	1896.39	2094.84	2236.03	2765.93		1061.8	1501.6	1593.26	2036.85	3376.6	3119.24
1616608_a_at	CG9042-RB	Gpdh	33824	5' gene	13426	8842.9	10745.5	6319.84	8484.15	11477		12665.3	9703.71	8234.19	10391.2	9986.02	11770		4911.41	10018.3	8478.73	12034	13092.8	12477.4
1636311_at	CG9042-RA	Gpdh	33824	5' gene	11705.4	12481.9	11793.5	8296.55	9869.35	14238.5		11663.6	9453.68	10348.5	11140.7	11042.6	12956.4		5549.24	14680	11473.3	15753.4	14680.7	14583.4
1638256_at	CG32578-RA	Gpi1	117366	Gpi1	135.128	150.247	156.537	126.822	177.575	119.99		180.316	152.744	119.283	164.18	149.723	181.039		167.355	151.209	178.941	156.067	145.183	171.407
1631474_s_at	CG8256-RC	Gpo-1	47611	mitochondrial GPD	3111.31	3868.81	2544.54	2524.27	2929.8	3363.96		1536.69	1561.14	1849.31	2287.07	1867.2	1244.08		1019.85	3158.84	2174.73	3068.6	2079.86	1840.9
1630514_at	CG40129-RA	Gprk1	3355013	rhodopsin kinase	1153.52	1132.26	1447.47	1343.41	1251.82	1265.95		1452.92	1251.22	1338.36	1624.58	1292.89	1490.63		1135.67	1357.33	1422.22	1258.15	1548.8	1631.32
1634307_at	CG8948-RA	Graf	32522	Graf	1834.43	1866.03	2688.08	2343.85	2497.63	2384.19		2918.98	2405.23	2257.27	2562.39	2207.7	2844.92		2637.79	2529.91	3031.7	2589.43	2809.47	2903.75
1636125_a_at	CG7340-RA	granny-smith	41587	granny smith	1323.19	1081.69	1055.35	1084.65	1205.41	1020.36		901.392	1273.14	862.487	821.982	940.509	863.987		610.935	719.606	877.39	889.465	898.202	826.565
1628710_at	CG7809-RA	Grasp65	40177	Grasp65	442.335	473.511	444.987	468.462	546.416	523.509		402.562	437.61	417.138	415.957	446.561	407.275		342.906	396.214	636.459	428.58	362.583	393.119
1641496_a_at	CG5896-RA	grass	43273	CG5896	1152.73	1208.21	939.851	964.128	935.643	956.454		1125.18	1264.64	1144.15	1039.88	1215.51	1169.37		1343.16	888.89	1059.65	892.421	924.848	1015.1
1633634_at	CG33133-RA	grau	45871	grauzone	386.618	366.623	283.541	406.451	315.232	339.407		309.808	376.303	362.137	417.476	362.692	363.676		308.091	369.971	314.298	346.826	363.115	337.152
1634573_a_at	CG5058-RC	grh	37038	grainyhead	419.715	407.28	515.697	559.723	379.968	497.665		405.292	397.355	564.264	507.143	629.654	567.054		523.433	500.678	368.018	421.14	769.61	868.334
1635442_a_at	CG11325-RB	GRHR	33942	hormone receptor	1336.1	1055.32	1460.25	824.16	1480.28	1264.93		1507.35	1698.26	1082.56	1383.86	1689.43	1895.57		1051.53	785.498	735.893	1867.22	1940.67	1274.01
1629066_at	CG10698-RA	GRHRII	39409	Drosophila Corazonin Receptor	324.716	355.516	420.485	403.884	343.706	377.797		394.08	329.549	363.672	371.179	403.028	392.402		434.168	456.774	351.835	326.377	349.154	442.422
1631615_at	CG9201-RB	Grip128	32478	Grip128	133.749	110.52	132.774	149.109	121.473	125.525		117.026	121.757	134.654	132.264	126.676	123.982		110.458	132.56	98.1606	131.948	127.696	119.25
1632494_at	CG5688-RA	Grip163	39365	Grip163	84.112	72.7349	91.7265	103.911	106.212	75.2747		58.9599	92.5287	97.6974	75.3498	68.4559	91.4145		81.2759	96.9795	102.844	111.86	108.711	102.498
1632875_at	CG10346-RA	Grip71	35130	Grip71	84.7379	81.53	96.0875	123.581	112.811	117.86		67.7339	89.5908	98.4815	93.6576	71.9214	99.4215		135.533	102.342	97.7822	93.7124	103.964	72.1827
1627377_at	CG6176-RA	Grip75	34441	Grip75	404.419	374.835	375.667	445.982	390.57	406.853		285.807	405.406	389.695	385.752	391.668	385.148		341.071	486.724	431.168	363.622	403.427	356.094
1633188_a_at	CG3917-RC	Grip84	32946	gamma-tubulin ring protein 84	350.024	367.94	327.93	411.2	344.954	370.057		314.894	345.389	407.981	325.692	331.227	304.868		311.968	362.612	352.627	362.337	328.257	308.291
1627656_at	CG17610-RA	grk	34171	gurken	396.006	420.963	478.197	436.404	434.945	432.901		473.948	409.084	452.193	416.705	386.284	498.62		423.711	444.734	462.233	353.581	355.521	447.9
1632681_at	CG9656-RA	grn	40962	lethal(3)84Fa	109.207	159.231	130.227	140.085	154.553	158.022		135.869	106.342	141.77	114.245	118.005	128.847		147.756	124.321	121.924	133.044	184.375	191.832
1636141_s_at	CG8384-RB	gro	43162	Groucho	987.641	1043.72	1290.52	1111.68	1191.71	1033.1		1165.32	1015.22	1089.63	1124.84	1108.05	1217.72		1343.1	1090.16	1160.37	1274.3	1326.86	1252.45
1635981_a_at	CG14648-RA	growl	40559	growl	7295.99	8642.29	9536.91	7849.07	8287.86	9243.8		8729.58	7038.19	7799.04	8139.85	6933.08	8084.5		8231.58	7962.7	10861.9	8344.06	9140.47	9030.94
1625416_x_at	HDC02847	grp	34993	grapes	117.058	109.78	150.731	169.08	171.346	120.368		144.637	117.105	119.288	140.207	182.373	67.8869		170.874	156.092	57.5357	155.621	118.576	141.197
1629880_at	HDC02847	grp	34993	grapes	161.032	183.925	154.815	163.608	156.506	171.615		149.792	104.845	167.649	131.339	137.151	104.554		168.31	144.986	43.0991	161.052	135.546	131.269
1634230_s_at	CG17161-RB	grp	34993	grapes	1234.91	1218.31	1343.43	1305.69	1431.25	1177.9		1201.83	1232.52	1309.49	1140.74	1212.14	1156.43		993.778	1268.25	1834.11	1451.78	1199.41	1145.72
1625888_a_at	CG17569-RA	gry	38391	gryzun	489.227	511.663	529.451	551.163	642.971	603.036		502.858	542.903	594.13	567.006	474.722	507.673		589.995	491.111	681.163	555.92	484.979	485.451
1632852_s_at	CG2718-RB	Gs1	33172	glutamine synthetase I	7527.43	5339.17	6421.74	6844.82	8262.82	5618.38		6357.21	10506.5	5831.3	6775.15	6567.35	7627.43		11317.4	5909	4628.59	6036.49	6699.59	5677.09
1633149_at	CG15441-RB	Gs1l	33653	GS1-like protein	323.137	253.315	241.412	242.129	242.646	204.008		218.424	201.724	222.651	196.344	267.295	213.846		267.922	273.777	202.61	179.096	217.12	220.068
1632028_a_at	CG15441-RB	Gs1l	33653	GS1-like protein	1965.55	1685.97	1412.54	1463.84	1665.72	1705.34		1541.7	1745.76	1361.94	1480.35	1571.3	1740.41		2022.49	1214.33	1198.3	1326.71	1432.75	1645.32
1624340_at	CG15441-RA	Gs1l	33653	GS1-like protein	4031.53	3299.82	2722	2987.18	2921.06	3440.6		2870.26	3140.92	2472.41	2716.11	3030.65	2917.81		3477.58	2490.69	2273.72	2740.45	2896.37	3046.25
1630653_a_at	CG1743-RB	Gs2	32087	Glutamate-ammonia ligase	14841.3	16661.4	15579.2	11081.8	15342	19875.2		14830.6	13685.4	15885.3	16152.9	14555.8	13563.4		15199.9	13483.7	12802	14760.5	15381	14316.1
1639015_s_at	CG2835-RC	G-salpha60A	37805	G protein salpha 60A	2669.23	2734.32	3189.77	3258.78	3415.57	3430.39		3421.68	3361.21	3239.97	3194.89	3244.55	3457.51		2874.37	3676.17	3975.97	3828.63	3122.65	3467.44
1628353_at	CG10045-RA	GstD1	41503	CG10045 Glutathione S-transferase	15795.1	10365	12301.7	10042	9896.21	13418.9		16226.3	14230.4	12430.4	10822	11932.1	14869.6		18288.8	13104.8	9738.31	9260.81	9812.47	11904.6
1627890_at	CG18548-RA	GstD10	59240	Glutathione S transferase D10	210.52	152.12	173.308	102.706	109.442	198.676		307.229	160.565	145.202	118.203	179.617	293.612		291.836	163.136	125.419	111.7	171.564	243.486
1635701_at	CG4381-RA	GstD3	48336	Glutathione S transferase D3	629.951	402.46	504.802	385.518	351.939	356.405		722.645	686.649	382.645	284.386	398.93	541.946		618.701	463.999	481.731	311.16	303.069	409.14
1636174_at	CG10091-RA	GstD9	41502	Glutathione S transferase D9	2540.86	2015.44	2189.25	1622.85	1470.78	2032.04		2741.11	2443.53	2019.18	1722.35	2020.85	2323.33		3193.59	2344.63	1701.02	1541.32	1438.26	1757.72
1623256_at	CG5164-RA	GstE1	37106	glutathione-S-transferase	672.046	467.19	582.603	363.157	372.038	497.416		845.26	698.059	348.121	426.23	363.362	517.222		542.677	851.612	414.462	381.979	406.285	571.752
1641429_at	CG17523-RA	GstE2	37107	Glutathione S transferase E2	733.667	642.846	789.302	344.295	472.459	672.606		1098.74	864.951	714.519	594.224	675.683	1185.66		1023.34	808.148	783.881	586.525	541.834	849.612
1637129_at	CG17524-RA	GstE3	37108	Glutathione S transferase E3	3874.17	2858.25	2309	1598.62	2840.69	2974.95		3096.35	3090.42	1807.72	2505.76	2839.22	2746.96		1976.79	5949.26	1011.86	1923.63	2706.2	2394.81
1632539_at	CG17525-RA	GstE4	37109	Glutathione S transferase E4	287.634	230.213	260.921	293.245	196.191	67.9458		155.077	137.309	116.658	44.5525	114.228	121.723		116.625	276.915	76.8767	208.616	25.9292	254.869
1624732_at	CG17527-RA	GstE5	37110	Glutathione S transferase E5	183.635	166.925	143.292	140.918	155.002	182.311		224.977	144.45	138.117	144.546	189.969	223.998		184.403	246.624	95.2447	121.311	146.851	150.193
1625744_at	CG17530-RA	GstE6	37111	Glutathione S transferase E6	4977.07	3225.98	3638.17	1969.83	3277.59	3283.27		4718.7	3970.83	3867.19	3346	3624.06	4435.68		4364.84	3327.84	4075.43	2904.94	3093.85	3664.6
1640065_at	CG17531-RA	GstE7	37112	Glutathione S transferase E7	2473.22	1019.29	1609.38	671.668	1316.75	1607.62		2538.76	1832.65	990.168	1087.77	1045.54	1572.7		1453.12	1768.96	803.261	954.653	1315.88	1590.45
1628657_at	CG17534-RA	GstE9	246581	Glutathione S transferase E9	18845.5	11691	12321.3	7817.02	12298.7	20059.5		16212.3	18357.8	11223.9	12430.6	16534.6	16783.5		13004.4	10934.9	8481.98	10631.2	13856.5	14958
1623957_s_at	CG8938-RB	GstS1	36927	glutathione-S-transferase	2431.16	2891.1	2943.87	4700.73	3154.5	2322.09		3031.01	3241.94	2869.07	3816.42	3307.38	3285.87		2007.61	1768.9	2353.61	2444.75	2980.47	3113.27
1629953_at	CG7952-RB	gt	31227	giant	70.543	81.4881	80.7702	67.2932	86.7398	78.976		96.6011	112.946	90.155	78.4161	93.2079	95.2707		96.3718	174.056	120.139	128.088	92.3009	122.556
1639135_at	CG2522-RA	Gtp-bp	47251	GTP-binding protein	1789.38	2161.09	1812.91	2184.94	1786.77	2072.36		1313.52	1818.19	1621.71	1503.17	1568.92	1202.45		1187.84	1559.62	2362.93	1781.28	1461.28	1251.43
1632497_a_at	CG6964-RA	Gug	46156	Atrophin	1308.3	1427.17	1689.52	1576.82	1584.9	1662.61		1663.54	1459.91	1752.48	1491.74	1465.34	1718.82		1760.68	1750.17	1549.29	1752.01	1968.7	1975.53
1635427_a_at	CG31043-RA	gukh	53563	GUKholder	289.294	292.06	403.771	330.346	271.487	307.286		385.437	306.443	354.266	282.082	297.334	342.921		423.794	445.892	345.075	298.088	320.767	390.693
1641300_s_at	CG2944-RB	gus	35478	gustavus	2324.5	2338.45	3279.23	2696.44	3286.38	2867.23		3372.88	2938.66	3068.28	2872.44	2770.7	3446.85		3283.63	3041.6	3677.66	3203.22	3034.11	3181.55
1626287_at	CG12023-RA	GV1	38238	GV1	644.361	503.097	535.379	287.696	346.842	546.775		602.801	519.587	387.407	439.385	487.8	495.281		667.016	578.855	544.81	433.975	420.044	438.517
1631252_a_at	CG12023-RB	GV1	38238	GV1	1707.09	1425.91	1403.83	898.898	1255.94	1420.84		1660.59	1352.86	1282.04	1342.72	1353.07	1595.4		1310.23	1051.06	1696.15	1364.47	1108.21	1490.62
1635266_at	CG12023-RB	GV1	38238	GV1	3161.62	3258.92	2821.35	1929.36	2046.58	3075.5		2488.87	2295.83	2576.17	2109.94	2385.31	2175.32		1537.91	1826.76	2314.78	2433.6	2342.12	2897.65
1625827_s_at	CG31992-RB	gw	43808	gawky	3644.97	3709.12	4858.87	4625.6	4398.82	4408.5		4874.14	4518.09	4711.03	4852.39	4612.23	5005.94		4321.07	4847.26	5884.21	5173.76	4609.07	4582.96
1625027_a_at	CG17035-RB	GXIVsPLA2	39734	GXIVsPLA2	865.789	1097.43	1082.77	1093.63	1129.07	1172.65		930.287	957.376	1105.1	993.335	923.6	909.089		1098.56	1296.9	1311.71	1069.24	954.615	845.054
1641618_at	CG1912-RA	Gycalpha99B	43493	guanylate cyclase 99B	485.918	663.553	469.838	727.629	432.625	540.927		305.481	385.933	402.133	429.376	441.79	333.514		298.117	415.107	351.393	425.105	391.895	439.13
1635419_at	CG1470-RA	Gycbeta100B	43682	Guanylyl cyclase beta-subunit at 100B	73.5709	92.9793	132.761	106.284	154.325	124.854		115.207	88.1155	90.7129	115.536	84.6613	131.674		150.558	111.186	129.805	107.307	116.056	120.183
1638285_a_at	CG18374-RA	Gyk	43913	Glycerol kinase	3409.22	2823.13	3317.72	3205.33	3671.75	4248.26		4178.23	3320.11	3038.82	3857.48	3764.7	4006.46		5512.95	3077.15	2496.35	3764.24	4040.98	4114.79
1639839_s_at	CG5460-RA	H	42445	hairless	478.849	461.563	528.835	509.416	535.644	482.529		547.12	484.464	463.804	547.122	486.01	522.328		495.893	513.226	580.132	527.453	615.193	600.49
1638568_s_at	CG5460-RB	H	42445	hairless	529.713	623.76	577.775	613.07	598.274	554.859		504.51	553.8	668.767	622.081	589.48	550.451		573.699	623.536	462.596	637.943	680.203	694.483
1624839_at	CG6494-RA	h	38995	hairy	2757.03	3989.02	7289.19	3610.82	3806.91	5310.41		10224.4	3757.93	4615.43	4147.47	3104.75	4109.31		8397.29	9696.57	4911.08	4832.48	3321.98	3769.62
1631271_a_at	CG32575-RA	hang	32613	hangover	1018.18	1059.59	1299.36	1004.68	991.322	1095.21		1091.48	922.623	1028.19	890.568	959.884	1116.35		938.423	1401.88	1366.26	989.759	998.527	1064.82
1634779_at	CG40080-RA	Haspin	3355064	Haspin	360.425	474.172	515.332	535.319	511.958	511.328		495.508	445.348	510.139	509.291	464.199	607.084		499.836	491.386	481.259	550.911	652.32	612.406
1640180_at	CG33152-RA	hbn	47894	homeobrain	171.814	232.471	141.804	222.494	192.516	179.682		118.934	145.389	161.818	174.393	177.728	176.121		190.16	212.99	124.132	208.435	236.579	152.04
1637539_a_at	CG7449-RA	hbs	44129	hibris	218.687	250.732	180.323	206.002	177.557	189.657		151.143	139.939	155.458	177.596	192.73	163.375		169.469	184.033	184.818	165.705	162.764	182.169
1624135_at	CG1898-RA	HBS1	117365	HBS1	745.483	771.166	534.107	748.479	623.782	641.489		463.456	563.035	589.67	572.202	657.562	486.714		503.843	563.834	551.919	646.653	589.606	529.712
1636418_s_at	CG1710-RC	Hcf	43788	Host cell factor	103.603	141.471	221.227	149.462	160.445	182.594		173.984	135.746	195.32	164.803	174.141	180.804		164.605	198.656	261.514	173.584	161.624	218.582
1640199_at	CG14670-RA	Hcs	40659	CG14670	453.123	492.318	448.442	779.759	461.399	622.672		459.129	511.502	529.68	491.263	556.859	624.816		336.498	583.633	665.994	584.943	723.696	651.835
1632243_at	CG2669-RA	hd	40642	humpty dumpty	103.032	127.254	98.598	101.628	131.75	95.7808		56.7203	93.3708	55.7434	74.434	90.0583	65.924		68.5	121.712	70.5373	77.3105	86.1923	79.7247
1637369_at	CG2128-RA	Hdac3	44446	Hdac3	746.548	812.807	684.632	741.41	690.53	659.425		671.074	640.111	630.163	592.647	651.18	576.354		719.506	591.06	674.776	689.027	597.213	578.089
1635284_a_at	CG1770-RA	HDAC4	32278	HDAC4	1151.74	1088.97	1126.15	1245.96	1096.29	1151.58		1061.39	1106.66	1338.28	1169.88	1242.62	1192.48		1138.69	1712.79	1137.12	1274.49	1430.91	1546.93
1632277_a_at	CG6170-RA	HDAC6	32461	histone deacetylase HDA2	1477.88	1240.55	1085.51	1196.75	1014.41	1125.36		991.041	1355.58	1050.61	1066.67	1025.37	986.394		751.322	771.985	768.371	1024.51	917.67	998.599
1638048_at	CG31119-RA	HdacX	326120	CG31119	139.377	142.656	160.371	154.676	192.874	182.866		187.454	190.227	170.186	156.793	177	206.601		284.927	209.253	144.126	203.728	202.901	217.169
1629307_s_at	CG15532-RA	hdc	43604	Fusion-6	593.652	614.562	686.877	637.521	612.931	601.244		662.916	682.803	619.275	611.428	755.584	678.933		753.733	705.14	623.179	672.878	583.287	608.563
1634856_at	CG3454-RA	Hdc	36076	histidine decarboxylase	1453.04	1507.67	1777.3	1577.22	1443.13	1671.94		2044.53	1457.69	1728.68	1681.9	1675.38	1828.2		1178.3	1947.04	1970.58	1946.39	1875.49	2033.35
1636899_s_at	CG1623-RB	hebe	36011	hebe	679.038	637.629	643.944	906.88	999.869	561.612		752.909	948.827	771.856	757.305	947.56	741.675		849.443	721.859	732.151	708.319	898.021	742.954
1631849_at	CG5876-RA	heix	34961	heixuedian	391.713	406.934	445.728	382.487	387.854	404.918		391.878	352.401	432.35	408.399	400.235	397.468		268.904	400.261	457.569	375.967	443.633	441.569
1629620_s_at	CG7269-RC	Hel25E	33781	RNA helicase	2316.2	2293.29	2526.63	1897.37	2446.62	1871.56		2112.16	1756.5	1900.1	1931.26	1829.62	1807.62		1330.73	1331.78	2777.14	2180.81	1893.86	1834.64
1627970_at	CG4261-RA	Hel89B	41943	89B Helicase	1215.21	1091.13	985.565	961.869	977.639	1023.95		870.181	1056.77	904.333	860.443	988.734	770.643		1039	884.126	958.285	913.278	871.591	882.433
1630271_at	CG5837-RA	Hem	40462	kette	635.188	549.587	589.321	566.137	602.308	488.589		479.58	613.159	551.961	547.419	545.619	462.967		478.697	485.729	492.849	553.99	446.682	499.358
1623887_at	CG12367-RA	Hen1	36301	CG12367	68.0489	61.9526	107.919	98.5686	110.145	115.321		123.28	96.8647	112.479	117.604	145.32	177.642		161.617	118.739	159.836	128.037	145.631	149.933
1623804_a_at	CG4353-RC	hep	32256	hemipterous	72.5437	93.1061	88.6497	106.234	108	77.8459		72.9026	83.1753	83.0494	88.0022	90.885	52.7847		97.6811	59.3933	59.8853	74.207	95.3429	66.6004
1626465_a_at	CG4353-RA	hep	32256	hemipterous	297.591	342.602	359.323	434.584	394.946	371.506		324.157	338.062	363.977	321.874	381.949	366.175		287.05	312.94	319.97	372.906	341.689	343.135
1634949_at	CG4353-RB	hep	32256	hemipterous	550.408	699.466	721.638	747.518	593.292	563.582		557.393	572.212	611.432	601.828	638.96	568.271		597.222	709.266	759.466	635.329	756.61	760.845
1637478_s_at	CG31000-RB	heph	48571	ectopic margin	2306.68	2313.83	2470.56	3059.73	2259.41	2644.44		2321.42	2179.41	2768.1	2964.77	2612.46	2653.15		2791.95	2630.65	1655.93	2861.97	3320.22	3081.96
1632423_at	CG4694-RA	her	34992	lethal(2)maternal	67.1395	75.8709	56.9913	59.0861	71.1925	83.5319		96.5953	66.0328	87.5069	77.6468	60.7466	66.6314		74.1152	94.9822	70.9837	72.5771	93.6487	87.8234
1629145_at	CG11734-RB	HERC2	33035	HERC2	389.815	408.839	348.172	403.441	348.201	306.437		313.053	358.464	372.991	315.163	286.26	315.002		488.182	444.876	386.642	369.51	398.076	418.71
1635051_a_at	CG14536-RA	Herp	34065	CG14536	2066.27	2060.3	2235.95	2418.51	1888.07	2374.71		2131.51	2197.31	2197.39	2137.27	2087.94	2238.69		2417.85	2015.92	2370.07	2790.77	2275.54	1935.53
1625638_a_at	CG3001-RA	Hex-A	45875	hexokinase A	5887.34	6164.57	5638.54	5690.78	4169.17	4507.27		5407.95	4925.9	5024.39	4819.85	4937.04	3926.23		6628.97	5744.95	3002.54	4319.84	4676.72	4604.08
1630147_at	CG8094-RA	Hex-C	44008	Hexokinase	3666	4091.1	3848.09	4361.67	4190.1	2972.38		3106.91	3299.2	3027.86	3444.73	3226.53	2828.12		4169.29	3188.65	2607.64	2954.13	3592.65	3152.04
1637510_s_at	CG1318-RA	Hexo1	38528	Hexosaminidase 1	1692.03	1519.11	1325.28	1419.69	1384.24	1532.17		1318.35	1781.01	1469.25	1345.22	1478.69	1357.68		1972.38	1240.59	990.221	1139.1	1280.3	1391.49
1632188_at	CG1318-RD	Hexo1	38528	Hexosaminidase 1	4135.09	3876.41	3091.37	3247.4	3500.8	3465.39		3238	3679.32	3233.53	3238.19	3487.99	3165.13		3978.72	2559.67	2055.87	2573.65	2912.81	3293.18
1640957_at	CG1787-RA	Hexo2	31808	Hexosaminidase 2	1671.6	1751.97	1971.58	1199.1	1472.26	1799.1		1804.15	1840.22	2057.13	1701.49	1652.47	1870.39		2368.35	1600.33	1421.78	1714.1	1344.17	1526.71
1635989_at	CG10658-RA	Hf	44038	Helical Factor	3680.5	3735.11	3570.24	2872.21	3168.13	3488.11		3585.26	4147.91	3462.51	3849.17	3917.43	3681.95		2778.07	2910.25	2747.74	3606.2	3857.8	3693.11
1634614_at	CG3095-RA	hfw	31120	singed wings	555.342	614.086	563.465	594.686	608.096	566.11		588.375	671.047	657.352	663.487	570.954	555.437		551.369	634.606	654.21	575.461	616.139	582.046
1633492_at	CG4779-RA	hgo	34552	homogentisate 1,2-dioxygenase	1417.64	941.946	1237.16	909.927	709.678	1033.83		2065.68	2122.93	1015.86	1203.59	1489.44	1968.44		4475.5	2671.97	412.564	576.731	980.234	1953.01
1636585_a_at	CG2040-RB	hig	35949	hikaru genki	3833.26	3906.37	4052.79	3969.78	3887.71	4289.57		4139.12	3149.12	3839.69	3591.88	3759.58	3796.96		3615.85	4046.03	3769.25	3919.21	4020.29	3971.93
1623227_s_at	CG30147-RB	Hil	37328	D-hillarin	252.696	346.688	475.44	409.412	437.095	393.414		405.33	396.133	483.767	470.329	385.92	410.211		302.654	448.899	527.916	567.408	421.992	401.618
1633204_a_at	CG10971-RA	Hip1	39450	CG10971	466.115	484.806	554.086	628.195	514.514	515.949		667.547	616.722	616.487	558.654	523.626	673.778		618.284	615.647	641.339	549.551	564.139	538.858
1637612_at	CG6017-RA	Hip14	39747	htt-interacting protein 14	240.009	227.083	303.062	266.04	264.171	205.184		318.73	290.202	276.096	237.131	216.782	313.748		279.49	288.94	315.631	294.103	277.426	277.233
1625792_s_at	CG6874-RA	HipHop	40047	lethal (3) neo26	102.043	96.2817	97.4209	96.8238	94.6419	102.622		98.6495	97.9297	78.7367	110.393	77.9978	107.514		99.159	108.287	110.221	78.2038	85.4641	106.266
1639306_s_at	CG17090-RB	hipk	38070	Homeodomain interacting protein kinase	3841.76	3190.46	3716.9	4557.88	3691.38	3914.14		3332.1	3867.21	4365.1	3731.6	3916.17	3579.7		4967.18	5028.37	3481.2	4250.68	4327.69	4081.9
1640173_at	CG12153-RA	Hira	31680	Drosophila homolog of HIRA	199.416	182.624	143.109	178.953	153.06	168.39		125.711	163.247	188.824	175.859	185.876	127.173		108.034	181.452	157.85	153.621	164.971	196.06
1639087_at	CG5499-RA	His2Av	43229	Histone H2A variant	1818.44	2189.33	2535.91	2266.23	2231.9	2327.15		2456.5	1909.33	2171.64	2027.99	2000.7	2095.91		1738.6	2103.56	3345.32	2344.88	2082.15	1985.98
1627685_a_at	CG5825-RB	His3.3A	33736	histone H3.3 variant	3459.82	3518.28	3366.47	3750.48	3471.61	3732.77		3641.32	3721.92	3442.74	3378.65	3454.27	3599.07		2999.15	3292.66	3676.72	3429.79	3071.72	2964.96
1623222_s_at	CG8989-RA	His3.3B	31848	histone H3.3 variant	5143.75	5497.92	8377.38	6426.21	7310.33	7078.24		9536.55	8299.91	7285.01	7872.72	7140.16	9963.88		11030	8267.52	9967.71	8587.3	7184.73	7871.73
1627419_at	CG3379-RA	His4r	41773	Histone H4 replacement	1764.43	2040.16	2805.24	2582.54	2194.64	2625.02		2652.18	2171.18	2540.16	2232.4	2227.93	2588.27		2122.63	2796.21	2964.58	2299.38	2515.98	2791
1627631_s_at	CG3379-RA	His4r	41773	Histone H4 replacement	32568.1	30913.9	29709.6	33558.7	33496.1	40508.1		28543.2	31041.3	30264.3	31002.7	29493.2	28705.8		38952.2	30951.6	29936.9	30111.4	27755.8	29365.8
1626897_at	CG14723-RA	HisCl1	41426	Histamine-gated chloride channel subunit 1	255.706	237.992	298.006	308.767	241.295	320.893		259.961	272.765	293.129	274.344	272.301	293.973		203.585	241.669	244.038	321.033	253.744	273.335
1632637_at	CG32592-RA	hiw	32429	highwire	501.626	400.335	409.162	647.107	535.006	540.479		487.141	479.08	632.834	659.961	763.466	415.065		592.838	692.458	452.426	685.559	774.29	663.458
1628673_at	CG10653-RA	hk	35169	hook	1191.72	1322.3	1412.34	1397.81	1421.87	1470.23		1356.88	1340.96	1266.36	1196.69	1299.72	1176.43		1559.97	1435.78	1466.33	1374.6	1165.13	1257.66
1637853_a_at	CG32688-RB	Hk	31955	Hyperkinetic	2328.14	2889.02	1830.15	2765.46	1974.46	2280.63		1578.55	1745.78	1913.46	2141.93	2283.32	1401.95		1844.38	1869.52	1281.01	2037.64	2168.36	2031.53
1623584_at	CG10473-RA	hkl	35173	hook-like	1205.12	1326.48	1431.95	1331.95	1379.9	1405.41		1417.79	1184.73	1353.82	1213.35	1225.98	1345.41		1373.03	1480.38	1578.67	1486.14	1410.87	1487.32
1624284_a_at	CG10473-RB	hkl	35173	hook-like	1605.08	1680.9	1534.5	1806.51	1513.09	1540.25		1354.54	1442.97	1572.11	1571.77	1650.28	1284.59		1542.82	1511.41	1371.92	1714.16	1651.44	1489.1
1638310_at	CG1666-RA	Hlc	33118	RNA helicase gene	1242.48	1396.68	1287.03	1889.41	1258.24	1229.07		1329.18	1357.3	1402.7	1531.15	1544.28	1485.27		2171.02	1886.78	1330.12	1498.04	1471.3	1493.21
1628292_s_at	CG8522-RA	HLH106	40155	Sterol regulatory element-binding protein	2828.56	2994.42	3068.9	3864.67	2708.22	2829.8		2887.32	3225.92	2586.35	2732.86	2595.06	2515.83		3456.99	3886.82	3651.24	3218.06	2384.72	2268.84
1623497_at	CG8346-RA	HLHm3	43156	split locus enhancer protein m3	57.9426	139.725	125.172	93.3071	88.3208	115.166		126.067	139.955	134.279	94.5078	85.3267	82.6558		121.16	126.628	151.474	122.168	72.3371	99.0487
1639900_at	CG14548-RA	HLHmbeta	43152	split locus enhancer protein mA	271.35	452.422	304.593	306.279	277.982	306.137		315.298	310.955	328.027	297.322	258.295	176.873		354.325	345.756	250.962	261.405	210.579	252.348
1628990_at	CG10367-RA	Hmgcr	42803	columbus	256.88	224.712	222.458	277.281	237.164	197.763		217.328	251.969	222.581	196.161	215.084	196.72		197.26	248.231	251.339	232.157	203.267	224.671
1636883_s_at	CG17950-RA	HmgD	37481	High mobility group protein D	850.965	936.304	939.054	1595.33	984.171	852.026		834.301	760.953	782.453	764.143	826.741	772.251		855.637	868.946	677.987	709.608	891.823	915.184
1634072_s_at	CG4311-RA	Hmgs	44154	HMG-CoA synthase	1971.52	1898.88	1887.89	1327.7	3051.74	3105.51		2044.45	2028.75	2049.53	2592.17	2535.98	2655.18		990.307	2955.09	2473.6	2697.66	2723.8	2272.6
1628984_s_at	CG17921-RB	HmgZ	37480	HMG protein Z	7557.42	7447.74	7116.96	8339.8	7099.13	8155.73		6572.73	5808.36	6370.28	5979.72	6083.84	5822.4		6088	6287.91	4611.7	5663.15	6279.14	6103.4
1628018_at	CG7002-RA	Hml	39529	hemolectin	2966.24	2162.58	1733.58	1628.31	1958.61	1897.3		1817.71	2156.65	2330.12	2291.36	2632.34	2065.44		1644.54	1333.35	1065.78	1616.39	1749.69	2036.46
1641024_at	CG1619-RB	Hmr	31988	Hybrid male rescue	117.671	152.974	149.267	156.242	145.255	134.985		107.566	141.842	188.967	110.018	117.032	128.775		155.441	161.234	117.539	154.081	139.645	137.289
1628389_at	CG4225-RA	Hmt-1	41925	CG4225	653.706	572.938	508.02	587.879	622.351	497.82		507.794	551.822	525.504	516.55	583.734	540.866		576.216	490.843	432.455	532.598	510.876	536.373
1635740_at	CG3373-RA	Hmu	43294	hemomucin	1311.93	1348.78	1356.85	1297.6	1356.45	1235.22		1080.2	1235.18	1193.61	1137.72	1113.57	1275.03		849.557	976.264	1485.89	1467.84	1319.78	1366.59
1638325_at	CG7399-RA	Hn	38871	Henna	17569.5	12379.4	11956.2	18359.9	14296.4	15351.1		15436.7	18616.2	12090.5	14093.7	14315.3	16707.9		23647.2	16311.4	4509.49	10750.7	12191.7	14939.4
1640922_a_at	CG9310-RA	Hnf4	44544	hepatocyte nuclear factor 4	1033.4	1019.31	1085.41	1169.79	1411.77	1167.46		1065.5	1101.52	1074.56	1243.78	1250.83	1206.34		1054.84	1255.55	1058.53	1358.34	1516.93	1094.63
1640462_at	CG14716-RA	Ho	41407	Heme oxygenase	1264.33	1330.1	1219.7	1510.99	1649.73	1420.01		1171.51	1508.13	1469.63	1656.62	1452.02	1400.37		1659.82	1589.51	1190.91	1565.29	1536.01	1405.72
1627509_s_at	CG12787-RC	hoe1	249663	hoepel	4191.79	4829.88	4971.25	4129.31	3871.53	4786.2		5432.45	5286.68	5991.65	4171.28	4407.8	5126.27		4658.5	5413.12	6735.83	4532.98	4173.84	4691.46
1634295_at	CG15624-RA	hoe2	33700	hoepel2	439.003	572.836	586.558	705.734	638.329	463.97		420.774	428.375	473.973	455.253	454.864	354.617		420.127	503.28	488.377	561.075	472.184	539.996
1634147_a_at	CG11324-RA	homer	33944	d-Homer	179.191	230.338	190.098	236.966	274.406	218.162		152.837	233.841	219.001	213.382	275.233	246.487		174.824	177.677	115.388	248.688	194.804	226.677
1639072_at	CG1594-RA	hop	32080	Hopskotch	911.835	1029.66	914.994	943.263	950.929	778.408		826.128	910.557	949.871	929.385	854.913	764.144		900.285	907.857	883.09	864.493	893.985	869.162
1630076_at	CG2720-RA	Hop	33202	Hsp70/Hsp90 organizing protein homolog	1865.44	1118.04	2615.99	740.815	1332.12	1337.98		4065.74	1635.17	1906.84	1513.82	1554.29	1826.26		1707.09	1889.6	3454.49	1592.91	1690	1494.89
1637943_at	CG10293-RA	how	42596	struthio	518.189	643.506	750.065	778.002	609.57	627.846		776.312	711.976	598.743	667.282	590.261	651.614		736.975	612.241	690.887	592.68	746.703	775.656
1635799_at	CG7041-RA	HP1b	31834	HP1b	380.048	431.259	464.85	502.879	552.545	436.197		503.574	465.104	426.841	454.819	464.108	504.184		493.802	492.621	578.963	511.563	456.962	426.144
1629470_at	CG6990-RA	HP1c	42696	HP1c	599.548	651.836	506.937	623.816	587.974	548.675		496.81	551.239	539.144	576.706	595.861	494.442		496.435	486.023	547.579	474.151	507.469	456.293
1629941_a_at	CG8044-RA	HP4	38887	CG8044	557.291	523.148	637.32	574.602	506.815	496.464		696.788	609.785	674.955	598.661	530.219	587.28		590.363	709.297	876.925	613.799	502.729	537.915
1638797_a_at	CG31543-RC	Hph	40633	fatiga	823.066	814.119	930.058	943.898	870.768	784.803		942.515	1180.73	912.504	954.396	824.647	966.016		1155.99	974.346	1029.68	920.003	854.59	860.448
1640266_a_at	CG7097-RB	hppy	37203	Gene 2	1392.22	1514.33	1929.19	1853.16	1723.68	1747.46		1998.69	1408.79	1884.96	1883.7	1786.77	2182.41		1357.39	2151.04	2477.2	2084.03	2257.93	2337.25
1630542_at	CG2031-RA	Hpr1	40723	Hpr1	375.67	377.483	322.482	354.887	380.556	282.915		277.431	289.617	327.633	272.703	339.175	283.23		352.802	296.75	270.924	302.934	274.01	318.366
1627118_at	CG12855-RA	HPS1	36656	HPS	958.058	842.547	778.633	875.141	936.67	827.048		733.106	770.252	796.749	831.117	775.537	803.864		793.203	781.304	731.998	769.122	730.195	752.644
1640577_a_at	CG4966-RB	HPS4	37009	Hermansky-Pudlak Syndrome 4 ortholog	1082.1	1123.6	1455.72	1143	1224.69	1281.83		1540.14	1306.59	1097.92	1315.54	1271.77	1767.75		1631.14	1183.31	1296.51	1466.61	1573.78	1556.48
1639366_at	CG1864-RC	Hr38	35332	Hormone receptor-like in 38	315.4	281.385	612.404	165.388	432.512	126.973		671.746	162.869	1829.71	136.322	80.1216	87.1222		493.943	531.725	4058.54	84.5233	77.0872	75.3769
1628556_s_at	CG8676-RC	Hr39	35398	Hormone receptor-like in 39	56.5781	70.2174	103.654	86.6386	85.7441	75.3006		82.5237	54.6714	65.3648	70.9253	91.0093	109.775		90.603	112.491	63.0484	70.0191	70.0034	86.4164
1631402_s_at	CG8676-RA	Hr39	35398	Hormone receptor-like in 39	350.184	327.68	356.819	451.47	397.148	336.769		349.003	380.956	337.792	359.762	353.933	428.585		373.361	347.457	293.143	442.299	428.063	401
1630002_s_at	CG8676-RB	Hr39	35398	Hormone receptor-like in 39	349.951	410.318	525.182	552.325	404.615	383.692		510.194	394.199	425.216	446.819	410.976	518.064		460.736	465.512	548.311	575.83	593.511	566.479
1623180_a_at	CG33183-RC	Hr46	36073	Complementation group D	199.02	193.87	173.834	196.091	191.698	218.427		154.883	174.501	195.409	171.739	205.803	184.215		179.465	182.206	147.866	215.116	242.497	268.741
1634150_s_at	CG7199-RB	Hr78	40378	X receptor at 78E/F	1267.86	1188.98	1130.5	954.581	1114	1036.97		1174	1107.69	1015.51	1175.19	1115.47	951.729		1159.44	1008.33	1166.47	1100.15	1074.17	1039.98
1639398_at	CG11783-RA	Hr96	42993	Hormone receptor-like in 96	566.986	649.514	694.949	759.944	758.1	705.939		703.053	684.591	659.141	707.006	700.718	718.293		767.667	657.426	690.584	768.651	721.748	733.443
1632891_s_at	CG10377-RA	Hrb27C	33968	linha	2429.35	2630.6	3951.94	2922.5	3220.75	3410.47		4004.05	3110.79	2966.06	3639.83	3028.66	4131.32		3931.82	3105.1	3897.62	3566.74	3687.15	3367.35
1639118_a_at	CG12749-RA	Hrb87F	48535	Heterogeneous nuclear ribonucleoprotein at 85CD	3194.71	3603.6	3060.55	2984.31	3064.27	2900.31		2745.78	2714.19	2407.96	2429.34	2694.98	2352.47		2307.07	1559.96	2754.39	2357.72	2241.94	2521.91
1638912_s_at	CG9983-RB	Hrb98DE	43385	hnRNA-binding protein 1	1014.92	1182.3	1066.62	1062.59	1147.64	1176.34		1027.28	879.623	1126.84	986.637	974.237	947.352		1157.05	1270.69	1572.96	1208.01	980.827	1029.02
1640169_s_at	CG9983-RA	Hrb98DE	43385	hnRNA-binding protein 1	3490.66	3232.78	4724.62	3147.49	3775.76	4318.97		5396.64	3812.71	3754.12	3638.91	4078.51	4431.06		4636.61	4047.76	5533.35	4160.48	3981.4	4500.74
1639818_s_at	CG9854-RA	hrg	49636	poly(A) polymerase	1115.97	1110.45	1267.26	1186.32	1250.32	1108.42		1221.99	1180.66	1105.19	1183.29	1163.28	1093.94		1357.78	1213.54	1183.35	1201.62	1169.58	1242.9
1630393_a_at	CG2903-RC	Hrs	33458	Hepatocyte growth factor regulated tyrosine kinase substrate	835.946	834.351	678.002	915.769	858.892	746.938		486.483	806.369	696.727	836.089	733.551	555.923		525.197	718.792	558.895	914.432	674.979	596.971
1637618_at	CG10234-RA	Hs2st	44433	heparan-sulfate-2-sulfotransferase	662.657	561.731	566.717	524.883	605.974	543.557		553.21	621.807	576.532	534.647	547.691	528.993		513.237	694.092	655.184	528.926	533.902	511.843
1629228_at	CG33147-RA	Hs3st-A	37161	CG33147	722.81	873.17	1072.85	997.498	915.508	865.37		1278.32	764.139	1104.24	851.505	806.468	1120.3		968.265	1195.6	1495.86	890.421	1418.75	1485.05
1638753_at	CG7890-RA	Hs3st-B	32918	CG7890	140.574	189.45	196.366	211.672	260.328	191.271		227.563	201.894	248.832	191.441	250.554	208.023		217.667	253.962	255.713	213.965	224.116	252.085
1636347_at	CG4451-RA	Hs6st	42380	Heparan sulfate 6-O-sulfotransferase	178.263	219.828	288.278	258.393	194.109	213.913		352.379	267.85	247.343	269.808	276.795	371.9		328.889	286.71	337.404	297.871	311.605	316.74
1627963_s_at	CG8937-RA	Hsc70-1	39542	Heat shock protein cognate 1	156.547	157.777	138.72	154.319	145.049	94.6966		117.982	153.229	180.97	130.261	116.693	108.967		146.577	220.783	201.103	157.635	152.129	141.055
1636956_at	CG8937-RB	Hsc70-1	39542	Heat shock protein cognate 1	177.528	226.696	226.147	176.608	176.767	184.161		193.816	187.072	197.277	201.197	178.279	191.93		228.9	257.044	306.537	255.554	208.316	211.269
1639380_a_at	CG8937-RB	Hsc70-1	39542	Heat shock protein cognate 1	232.827	354.808	313.005	243.837	267.422	252.61		277.103	235.268	260.949	231.378	203.591	214.86		308.038	352.456	344.299	342.275	309.021	270.2
1635423_s_at	CG4147-RB	Hsc70-3	32133	immunoglobulin binding protein	15504.6	15494.8	13860.3	10997.5	13687.2	20527		12170.6	9711.27	10664.6	10075	10124.1	8260.94		4103.65	8154.91	18365	14553.9	11257.9	8936.84
1630637_s_at	CG4264-RA	Hsc70-4	41840	heat-shock protein 70	27193.1	23574.7	27643.8	18619.1	24293.4	28788.1		26692.1	22104.8	21675.4	19837.6	19417.1	19826.9		25201.4	22988.7	26957.4	22225.1	20218.8	19763.4
1627109_at	CG8542-RA	Hsc70-5	36583	Heat shock protein cognate 5	6004.71	5680.23	6231.12	5099.33	5627.74	5668.36		6076.61	5374.69	6060.18	6417.5	5571.59	4696.57		4054.61	6900.12	8534.27	6028.03	5771.76	5468.88
1636741_s_at	CG6603-RA	Hsc70Cb	39557	Hsc70Cb	951.126	751.622	1293.96	684.202	803.873	927.268		1717.67	956.419	1086.38	984.611	906.546	1001.75		855.361	1315.12	1893.41	1083.3	1002.18	1019.02
1626844_at	CG5748-RA	Hsf	37068	Heat shock factor	1040.07	1262.62	1233.5	1003.36	1175.88	1123.36		1439.63	1260.45	1209.52	1072.21	1030.6	1177.08		1254.44	1256.1	1353.12	1136.01	1077.33	1129.63
1641055_at	CG4463-RA	Hsp23	39077	Protein 23	522.665	634.955	856.708	1130.53	1090.52	665.473		1327	459.299	667.702	505.074	462.668	552.9		1075.17	699.431	4006.88	694.306	371.277	438.701
1635044_at	CG4183-RA	Hsp26	39075	heat shock protein hsp26	251.841	445.761	717.243	679.119	741.977	374.085		1317.78	314.122	521.654	286.536	246.457	275.491		966.572	655.456	3265.48	396.689	280.489	255.33
1628117_at	CG4466-RA	Hsp27	39078	heat shock protein hsp27	249.343	221.587	254.198	206.552	445.62	273.917		444.178	200.792	181.961	253.567	379.389	280.032		288.356	197.038	352.55	266.203	390.034	247.124
1641286_s_at	CG12101-RA	Hsp60	32045	heat shock protein 60 kDa	6010.69	5424.71	5649.29	4365.3	5742.13	5752.98		5413.82	4521.38	5115.98	4667.14	5148.18	4895.72		3878.56	4897.4	8963.44	5735.65	5599.36	5398.61
1638730_at	CG4167-RA	Hsp67Ba	39076	Gene 1	184.527	148.004	166.878	164.783	179.591	172.585		220.295	115.919	141.868	212.694	209.509	150.668		259.355	194.242	179.93	139.993	184.64	179.787
1638484_at	CG4190-RA	Hsp67Bc	39071	Gene 3	167.799	168.981	183.644	145.544	135.966	131.001		164.773	107.221	161.943	128.768	148.126	112.042		194.118	132.339	208.903	112.773	138.953	144.2
1638872_at	CG5436-RA	Hsp68	42852	Heat shock protein 68	312.026	262.037	815.769	165.614	180.997	159.778		1442.44	306.127	273.089	236.073	144.143	184.573		598.281	3620.29	1263.56	193.653	148.471	198.293
1632841_x_at	CG6489-RA	Hsp70Bc	48583	heat shock 70	60.918	60.7986	823.403	25.0833	11.7795	46.1405		955.956	66.6095	52.0479	39.0914	31.8006	19.7026		390.719	533.089	207.405	3.86134	30.1002	23.4781
1630688_at	CG1242-RA	Hsp83	38389	Enhancer of seven in absentia 2	15419.7	8240.89	20699.5	3415.88	4232.01	7512.68		33245.7	13671.5	12006.1	8076.55	9111.1	11011.1		18068.9	28629.7	19789	9575.04	9505.59	9653.24
1633483_a_at	CG14207-RA	HspB8	32955	small heat shock protein hsp20 family	3295.32	3283.96	3584.66	3047.23	3460.71	3074.49		3899.44	3178.33	3434.23	2875.89	2905.8	3489.93		5139.57	4666.84	3910.11	3153.95	2669.94	2729.89
1631524_a_at	CG17117-RB	hth	41273	dorsotonals	452.261	585.044	657.78	668.308	614.852	516.628		669.633	580.81	682.381	583.374	505.799	632.542		375.56	723.727	539.154	667.458	752.483	717.958
1632177_at	CG17117-RD	hth	41273	dorsotonals	874.961	948.96	847.632	1070.32	843.318	829.724		790.893	803.379	930.762	1053.67	926.161	629.047		708.369	928.872	591.771	1034.41	969.216	859.599
1640867_s_at	CG7223-RB	htl	42160	Heartless	355.722	388.152	486.535	409.854	306.521	395.615		407.996	388.556	512.729	398.144	410.882	460.629		488.456	576.437	548.491	471.393	447.372	475.358
1641531_at	CG9325-RD	hts	37230	hu-li tai shao	113.663	87.7461	122.028	95.3374	123.441	140.885		127.101	99.9089	130.901	113.772	144.778	137.743		144.56	120.785	100.062	152.413	185.343	178.661
1634962_s_at	CG9325-RB	hts	37230	hu-li tai shao	391.585	427.112	581.199	464.024	487.043	515.264		613.456	470.247	446.604	448.97	424.885	626.722		648.846	473.479	409.185	500.933	512.397	575.104
1632191_s_at	CG9325-RD	hts	37230	hu-li tai shao	1287.54	1072.41	1065.23	1235.07	1016.5	1090.34		967.522	1002.23	986.75	969.538	1124.3	994.287		1662.04	934.783	500.138	1020.21	984.22	1041.48
1641422_at	CG9995-RA	htt	43392	huntingtin	558.275	420.974	571.494	568.079	517.829	569.633		588.259	624.181	537.993	611.591	619.771	651.842		625.292	533.641	583.585	553.916	617.943	621.395
1638436_at	CG6371-RA	hug	41547	pyrokinin	1157.65	992.814	1064.61	1268.73	1057.32	1066.12		1091.56	992.833	1241.43	1128.38	1423.57	1259.96		1110.63	1256.73	1277.19	1110.02	1008.36	1057.48
1627856_at	CG2525-RA	Hus1-like	40598	Hus1-like	114.361	110.957	108.414	86.7804	121.072	84.2409		139.248	107.828	129.314	116.618	101.343	89.9282		118.642	129.661	149.76	139.568	84.007	122.538
1641297_at	CG9484-RA	hyd	41181	hyperplastic discs	1271.63	1265.48	1734.58	1362.6	1617.84	1533.11		1730.34	1530.03	1651.97	1255.78	1338.74	1666.54		1553.77	1679.19	1923.62	1694.9	1566.48	1646.49
1630623_a_at	CG8058-RB	Hydr1	35930	CG8058	1300.21	1564.8	1636.04	1301.51	1506.16	1394.31		1620.49	1322.87	1733.56	1408.02	1453.95	1529.52		1563.37	1584.38	1841.03	1677.41	1650.72	1639.43
1638937_at	CG3488-RA	Hydr2	33532	alpha/beta hydrolase2	2870.97	3960.18	4502.97	3214.62	3453.31	2822.13		3661.49	3923.58	4506.87	3446.6	3091.39	3357.62		3145.67	3953.36	5492.42	4045.76	3451.09	3134.66
1634550_at	CG11990-RA	hyx	41086	Hyrax	346.689	332.98	304.708	320.131	314.552	260.334		252.351	334.996	287.784	325.05	295.35	241.367		240.067	259.057	253.977	310.517	292.67	278.312
1623495_at	CG10574-RA	I-2	39156	Inhibitor-2	1350.24	1475.32	1387.58	1818.05	1758.06	1374.68		1380.88	1836.64	1690.04	1578.62	1529.4	1426.36		1747.78	1469.05	1537.11	1488.2	1446.57	1429.34
1637378_s_at	CG31795-RB	ia2	33277	ia2	20320.9	21214.6	23208	19535.5	17941.3	28550.9		20224.2	17084.4	19688.3	21432	21009.3	20954.9		25640.7	21182.2	21979.9	21896.2	23058.5	25585.9
1623698_s_at	CG8293-RB	Iap2	36748	IAP-like protein	2037.71	1958.98	1983.53	2119.28	2168.34	1878.5		1937.2	1978.9	1911.78	1922.53	2006.34	1987.3		2006.11	2070.6	2057.32	1929.53	2002.14	1915.49
1634668_at	CG7788-RA	Ice	43514	Ice	531.583	463.254	579.531	593.925	480.496	645.498		645.876	612.081	656.074	565.399	546.188	728.516		642.401	916.282	755.998	658.148	691.453	673.244
1626871_at	CG4924-RA	icln	36997	icln	244.015	251.357	188.705	190.769	280.505	161.851		164.924	160.379	198.538	183.239	188.946	205.727		152.744	149.43	259.505	237.738	178.999	154.398
1629423_at	CG9031-RA	ics	34774	Ras suppressor-1	618.82	626.452	667.783	598.595	614.813	584.245		678.425	758.872	675.689	617.284	650.366	663.065		717.587	655.998	690.913	657.977	601.976	632.622
1641316_at	CG10850-RA	ida	45574	imaginal discs arrested	146.723	139.472	95.0577	119.98	135.505	118.895		93.9018	92.3052	114.724	100.312	93.5708	78.0624		86.1007	94.6872	129.2	108.626	107.153	83.6722
1625496_at	CG5517-RA	Ide	40248	Insulin degrading metalloproteinase	2201.8	2181.88	2202.1	2248.47	2038.17	2049.22		2195.77	2179.99	2212.58	2342.61	2344.69	2210.74		2207.44	2186.17	2232.43	2439.95	2137.43	2135.96
1633237_at	CG4472-RA	Idgf1	34978	Imaginal disc growth factor1	2824.37	2711.18	2386.37	5311.99	2962.62	2375.1		2884.29	4245.83	3234.55	2494.78	4319.4	3765.51		4623.67	5447.21	1089.09	1701.75	2541.38	2642.73
1640202_at	CG4475-RA	Idgf2	34979	Imaginal disc growth factor 2	6332.88	5329.23	6002.33	4619.22	5211.05	5691.45		7187.39	8406.69	5500.04	6302.86	6902.63	7617.88		6050.29	4052.09	3354.09	4294.86	5105.84	6613.39
1626301_at	CG4559-RA	Idgf3	34981	Imaginal disc growth factor 3	178.418	208.942	214.147	217.788	158.596	188.449		194.282	234.562	240.583	213.882	211.233	178.036		266.207	239.923	154.586	159.621	238.807	246.153
1623643_s_at	CG4559-RA	Idgf3	34981	Imaginal disc growth factor 3	5287.85	4751.43	4440.71	5105.72	4339.2	4747.57		5111	6684.76	5350.43	4822.64	5289.12	4959.39		5088.5	5164.31	3973.26	4100.57	4596.19	4595.86
1635389_s_at	CG1780-RA	Idgf4	31926	Imaginal disc growth factor 4	11007.7	8595.56	7136.57	6294.72	9316.73	9624.83		8164.35	11762.3	8527.33	10118.6	11019.2	9137.64		8237.65	5218.31	4448.28	6681.6	8327.84	7863.87
1631867_at	CG5154-RA	Idgf5	37104	Imaginal disc growth factor 5	1039.29	978.595	812.591	1066.79	948.009	851.677		981.798	1806.34	1100.45	1376.98	1231.56	1268.63		1177.42	912.248	525.548	745.996	1007.73	1051.4
1634314_s_at	CG7176-RA	Idh	44291	NADP-IDH	17898.7	10305.3	10273.5	5525.41	9960.67	18043.8		13529.5	10007.8	8469.35	10544.2	12385.7	12356		11385.6	8822.31	10011.8	10232.1	14936.9	17330.1
1632744_a_at	CG9623-RB	if	32661	alphaPS2 integrin	1080.46	991.437	998.497	707.999	970.767	930.476		1010.6	995.324	810.518	951.601	1021.15	1139.14		941.76	841.615	742.07	949.277	1053.63	994.198
1639177_at	HDC04522	IFa	3346202	SIFamide	375.536	362.875	286.722	293.14	381.791	401.392		346.593	245.069	309.819	341.805	350.445	289.339		310.368	262.467	263.155	262.716	287.162	306.928
1625414_at	CG9078-RA	ifc	33836	degenerative spermatocyte	973.346	967.969	1085.12	917.518	1087.87	983.051		1039.75	1132.27	1089.33	1094.85	1104.1	1170.49		942.719	1035.69	1408.42	1027.86	1109.33	1128.46
1633157_a_at	CG18285-RA	igl	36681	igloo	3049.3	3207.79	4131.45	3624.02	3166.35	3647.37		4214.17	3396.41	4102.69	3810.07	3542.38	4395.34		4903.61	4439.54	5191.96	3886.53	4325.6	4451.51
1633582_at	CG8585-RA	Ih	36589	putative Ih-channel	4439.2	4493.49	4668.78	4111.55	4574.2	5288.78		4376.54	3677.36	4249.53	4566.31	4781.22	3956.68		4411.66	4443.08	4351.85	4401	4429.88	4471.22
1629794_at	CG9211-RA	ihog	33972	interference hedgehog	89.7295	85.7103	104.538	105.903	69.6421	102.324		96.6033	101.211	99.7954	101.671	77.4625	96.9246		135.406	130.316	113.545	87.8547	104.047	131.072
1640036_a_at	CG2615-RA	ik2	35329	IkappaB kinase-like 2	100.539	113.692	95.7505	85.3413	120.461	87.3458		109.647	123.872	89.6708	82.9237	108.786	97.7873		101.033	112.427	109.693	101.64	131.785	115.035
1625014_at	CG10504-RA	Ilk	53573	integrin-linked kinase	1296.19	1577.67	1369.19	1446.33	1374.55	1253.28		1388.11	1592.07	1566.47	1387.48	1582.55	1404.95		1118.2	1296.92	1559.5	1471.22	1342.91	1288.56
1629220_at	CG8167-RA	Ilp2	39150	Drosophila insulin-like peptide 2	3309.65	2909.1	3188.09	3270.66	3366.81	3611.01		3184.54	3047.25	3303.68	3188.24	3021.73	2992.15		4285.48	3646.32	3594.58	3398	3376.48	3582.24
1627943_at	CG14167-RA	Ilp3	39151	Drosophila insulin-like peptide 3	901.686	1051.36	730.735	984.059	1003.17	940.656		570.382	706.566	551.437	591.607	608.047	426.545		428.272	390.602	360.39	429.554	327.733	353.026
1624745_at	HDC09365	Ilp5	2768992	Drosophila insulin-like peptide 5	1469.35	1276.34	1038.21	911.284	1319.39	1242.31		1079.04	1103.26	1042.53	1315.72	1257.1	989.402		1104.47	988.824	968.119	1293.98	1161.56	1376.91
1636242_at	CG14049-RA	Ilp6	31220	Drosophila insulin-like peptide 6	499.165	634.419	502.851	585.164	718.255	561.728		377.335	821.116	546.6	613.606	458.595	443.667		549.498	399.424	385.397	569.925	437.323	387.965
1633053_at	CG18108-RA	IM1	37100	Immune induced molecule 1	3271.3	3227.48	3255.83	5867.5	2692.42	2906.03		3843.3	3851.52	5956.22	3441.04	3372.99	3951.05		3940.03	3069.5	3864.58	3520.36	3955.97	4305.38
1626319_a_at	CG18279-RB	IM10	36486	Immune induced molecule 10	6726.42	9464.58	7693.9	10842	6391.13	6148.91		8160.01	8660.36	11927	8127.87	7474.36	8176.51		13990.9	5102.29	8568.63	8926.88	7352.86	8137.25
1640360_at	CG18106-RA	IM2	49802	Immune induced molecule 2	22040.2	26096.9	17904.8	28033.3	19145.1	20575.3		16320.8	23292.3	25847.9	18953.9	14796.4	17924.7		28178	17723.3	20242.2	16377.4	16950.5	19530.3
1629530_at	CG15066-RA	IM23	37099	Immune induced molecule 23	173.52	250.577	231.893	800.877	168.471	155.467		252.126	392.118	466.504	237.243	348.93	369.218		786.277	159.187	259.672	275.528	264.689	370.019
1622893_at	CG16844-RA	IM3	50209	Immune induced molecule 3	21239	28425.1	20752.3	33563.5	20184	20435.3		20409.9	26921.6	29939.7	19090.8	13360.9	18218.5		19576.7	21265.7	24870.3	17854	16271.6	18655
1626345_at	CG15231-RA	IM4	50126	Immune induced molecule 4	21895.7	23166.3	16404.9	22724.6	15513.2	18411.4		17906.5	22019.9	21817	20059.6	16612.8	17607.7		15128.2	12745.8	15745.5	20500.3	19509.3	21011.6
1637332_at	CG5576-RA	imd	44339	Immunodeficiency	275.216	194.374	162.765	200.097	282.718	213.595		195.488	190.656	182.981	220.667	258.989	199.485		197.872	214.178	210.717	199.989	198.137	240.424
1623455_s_at	CG1691-RB	Imp	32009	IGF-II mRNA-binding protein	345.949	415.615	362.7	400.559	334.925	359.062		338.599	364.959	405.451	426.399	396.981	358.034		366.016	424.498	371.509	405.892	417.486	352.083
1625625_at	CG32356-RA	ImpE1	45879	Y1-like	72.2472	113.019	117.782	91.4177	84.0906	102.091		85.327	100.82	146.02	133.057	97.6615	108.751		97.6001	125.472	144.764	101.5	133.576	113.771
1640837_a_at	CG10717-RA	ImpL1	39499	Ecdysone-inducible gene L1	219.892	172.072	134.136	244.85	247.483	198.571		183.606	184.622	187.44	192.9	167.855	182.719		174.928	172.499	151.485	171.321	205.649	193.756
1636202_s_at	CG15009-RA	ImpL2	38513	Ecdysone-inducible gene L2	4823.9	4542.39	5771.73	11083.7	4308.13	4616.51		7761.73	3545.4	3456.9	4114.91	4653.16	2518.7		6116.84	6827.35	3641.44	4317.68	3444.11	3004.98
1635227_at	CG10160-RA	ImpL3	45880	lactic DH	383.445	548.415	428.677	718.825	686.343	386.006		370.383	551.318	495.764	690.046	566.102	471.849		537.931	525.232	473.54	468.345	470.072	441.07
1637807_at	CG6518-RA	inaC	36897	protein kinase C	8002.19	6266.51	7709.35	6122.76	6513.53	9351.75		10415	6905.15	6118.3	5601.34	7103.9	9947.93		12242.7	9000.33	7127.19	6837.66	7845.38	9683.17
1638319_at	CG3504-RA	inaD	37629	inactivation no afterpotential D	5515.07	5267.56	4268.71	4713.75	4185.53	5301.88		3729.86	3158.45	3357.94	3796.27	5582.58	3869.29		4009.14	3332.98	2734.41	3553.74	4225.2	4686.88
1640287_s_at	CT31049	inaE	32343	inactivation no afterpotential E	63.9621	81.7272	90.4006	86.0719	100.655	55.4163		74.0388	71.4001	81.8176	71.8677	113.05	85.8785		83.6985	95.5102	59.7371	72.2744	97.5788	66.0581
1625176_at	CG33174-RD	inaE	32343	inactivation no afterpotential E	943.338	922.096	1001.98	1066.12	926.555	1051.38		975.069	802.395	879.804	894.021	1021.36	952.64		885.501	1041.17	967.963	929.304	1021.72	975.385
1641566_s_at	CG3979-RB	Indy	40049	I'm not dead yet	5671.51	3853.98	5275.96	4090.94	5507.88	5083.01		6433.33	4585.89	4474.62	5631.1	6493.01	5868.28		5434.61	5149.56	3775.05	5167.62	7586.76	7944.48
1627041_s_at	CG15444-RB	ine	33659	inebriated	793.564	1077.61	879.918	728.972	668.687	806.101		716.383	739.256	951.463	825.933	861.091	706.116		617.567	795.482	964.651	805.474	712.264	732.212
1635237_at	CG6632-RA	Ing3	32853	Ing3	274.183	272.597	190.475	259.759	218.424	216.458		172.621	197.465	235.04	207.657	260.759	184.872		218.154	215.342	210.533	278.808	261.635	196.338
1636081_at	CG31212-RA	Ino80	42314	Ino80	186.199	193.916	270.615	291.303	262.21	265.721		238.435	226.988	218.279	232.756	203.435	203.98		222.216	216.522	213.676	261.116	279.911	249.606
1635848_at	CG11143-RA	Inos	35671	myo-inositol-1-phosphate-synthase	2328.45	5771.16	4028.94	2013.97	2844.88	2129.13		2650.97	2490.33	3207.38	4414.69	2402.6	2160.29		1632.08	3300.9	4744.81	3538.51	3782.88	3871.52
1629141_at	CG18402-RA	InR	42549	insulin receptor	1350.94	1086.26	1450.67	2644.89	1153.17	999.911		1490.39	1429.3	1436.04	1133.95	1338.73	1280.5		3063.21	1576.09	831.513	1153.08	1418.97	1460.76
1625035_at	CG11312-RA	insc	37355	Inscutable	217.525	196.068	182.027	254.485	207.521	151.654		195.652	253.067	261.544	276.087	262.667	173.608		196.197	235.963	232.277	195.529	257.475	214.732
1640174_at	CG9677-RA	Int6	39877	Int6 homologue	3824.14	3960.49	3131.44	4035.57	3560.7	3552.73		2941.74	3241.43	3232.24	3075.72	3117.02	2775.93		2764.93	3250.09	3150.61	3022.72	2699.03	2740.55
1625685_at	CG3953-RA	Invadolysin	49580	Invadolysin	179.251	172.345	271.059	193.676	311.742	252.117		285.121	183.252	243.604	195.769	295.62	388.774		280.67	224.44	283.619	309.993	345.271	269.295
1640798_a_at	CG4590-RA	inx2	31646	innexin 2	1666.1	1797.71	2049.66	1441.82	1957.69	1724.64		2249.79	1640.01	1885.01	2174.52	1944.04	2064.58		1110.56	1627.15	2225.94	2011.23	2217.32	2176.51
1628363_at	CG1448-RA	inx3	44266	innexin 3	2449.31	2988.47	2909.37	2450.43	2485.87	2415.59		2844.38	3227.42	3630.84	3059.32	2904.84	2455.91		2418.86	2270.07	3168.88	2887.74	2269.3	2354.94
1623045_at	CG5277-RA	Ip259	34419	Intronic Protein 259	9414.04	9314.07	8917.89	11134.3	10033.8	10390.4		8755.13	9113.11	8248.06	8308.16	8160.17	8190.35		10856.2	10432	9020.32	8688.05	7646.67	7440.18
1634619_at	CG4026-RA	IP3K1	34300	Inositol 1,4,5-triphosphate kinase 1	297.647	338.3	288.351	550.331	248.978	332.945		323.974	300.458	244.116	229.18	294.842	236.732		361.07	289.602	174.194	248.702	323.054	249.681
1633654_s_at	CG1630-RA	IP3K2	32285	Inositol 1,4,5-triphosphate kinase 2	956.003	784.612	1049.31	788.178	843.993	669.931		991.639	562.042	641.066	706.442	682.296	568.384		1021.77	576.86	552.508	607.081	793.838	691.323
1628514_at	CG13688-RA	Ipk2	33236	Ipk2	350.567	315.061	267.759	360.346	351.477	413.531		271.128	431.168	299.69	308.044	369.817	343.49		400.891	497.081	272.3	302.532	308.488	322.603
1636791_s_at	CG6718-RA	iPLA2-VIA	39160	CG6718	1936.05	1974.58	2118.73	2170.86	2396.32	2341.32		1870.36	2337.87	1889.1	1919.34	1962.93	2020.44		1794.56	2985.06	2323.3	2261.21	1985.27	1824.66
1626217_at	CG3028-RA	Ipp	41701	inositol polyphosphate 1-phosphatase	4436.88	4560.86	4442.57	4990.39	4442.69	4515.45		4227.98	4145.15	4367.92	4487.58	4489.27	4472.24		4821.37	4753.08	4552.19	4475.3	4375.82	4425.89
1627795_at	CG6747-RA	Ir	42742	Drosophila inward rectifier	386.532	713.388	622.467	605.075	598.307	323.36		399.773	545.867	619.811	432.265	316.608	297.879		365.482	767.678	481.303	441.376	352.923	281.617
1640674_at	CG15627-RA	Ir25a	33683	CG15627	112.316	61.7738	105.71	101.293	84.5398	89.8742		62.0807	70.4554	79.8376	78.3513	97.5553	81.7025		73.2546	88.4066	68.0468	83.4219	76.7841	70.5177
1640580_at	CG6185-RA	Ir68a	39269	CG6185	108.32	86.4491	82.4024	69.8141	110.097	67.9416		97.5602	86.2011	65.3906	79.2902	89.2427	72.8305		68.8029	80.2059	79.418	79.218	87.9845	83.5458
1638785_at	CG14585-RA	Ir75a	39982	CG14585	267.713	146.336	142.144	49.94	89.753	179.462		149.784	140.318	52.9747	40.2481	69.3459	144.487		71.4784	92.6722	121.855	51.2872	51.9769	113.003
1633880_s_at	CG8533-RB	Ir76a	40157	Ionotropic receptor 76a	70.4669	100.225	86.7619	125.727	91.5511	98.1508		109.104	120.279	92.4249	113.499	120.748	114.098		113.869	108.329	139.281	98.7772	119.289	137.334
1640431_at	CG5247-RA	Irbp	117419	Yolk protein factor 1b	192.142	225.505	213.079	231.839	238.767	189.747		227.478	225.837	244.392	220.2	176.972	219.531		276.991	270.82	252.785	167.195	191.14	162.669
1633391_at	CG8913-RA	Irc	42049	Immune-regulated catalase	6000.32	5357.01	4672.88	8608.33	5889.13	4908.05		5578.23	8398.62	6534.55	6731.8	7609.32	6513.5		9934.72	7652.62	4297.67	5650.31	6009.18	6126.83
1635927_at	CG9746-RA	ird1	41096	immune response-deficient 1	348.371	371.155	325.669	405.93	355.777	366.071		294.527	376.53	298.312	294.439	332.901	264.405		389.526	349.974	288.823	404.771	311.694	319.62
1625974_at	CG4201-RA	ird5	44432	LPS-responsive kinase	419.009	334.584	390.532	403.976	484.12	325.64		423.925	514.477	451.787	414.05	392.063	411.178		524.197	393.062	371.823	433.538	406.357	390.868
1633826_at	CG4715-RA	Iris	33290	Iris	6910.3	5928.1	5220.96	4771.78	5537.27	6009.75		6028.55	6387.13	5541.49	6823.42	6144.57	6772.58		6631.33	4431.94	4086.28	6258.52	6165.21	6222.03
1638466_a_at	CG4370-RA	Irk2	42770	Inwardly rectifying potassium channel 2	2077.23	2563.7	2174.94	1874.9	2053.91	1823.34		2019.22	2155.02	2509.61	2268.97	2039.02	1679.64		2046.59	2111.34	2610.71	2304.58	1809.4	1747.2
1623066_at	CG10369-RA	Irk3	35131	Inwardly rectifying potassium channel 3	234.911	298.635	382.837	274.989	275.006	254.232		440.146	395.079	445.528	367.413	361.886	416.337		717.994	419.876	558.881	508.043	374.757	397.054
1627562_at	CG4900-RA	Irp-1A	42689	cytosolic aconitase	998.172	1137.47	1022	1090.27	1150.42	988.323		961.007	1163.97	1085.22	1056.5	1060.77	961.37		938.442	996.817	968.38	1020.43	1029.46	1016.99
1640650_at	CG6342-RA	Irp-1B	41269	cytosolic aconitase	5034.47	6418	5214.1	3705.02	4466.51	9302.44		5956.1	4166.94	4063.03	3450.59	2324.95	3794.55		3868.96	6084.09	2738.78	3628.45	3834.65	5451.55
1624145_a_at	CG11025-RA	isopeptidase-T-3	37261	isopeptidase T-3	325.316	256.699	402.021	395.02	385.423	378.983		376.108	432.528	432.021	308.844	362.912	439.659		428.646	433.841	504.526	440.849	426.621	422.907
1641309_s_at	CG8625-RA	Iswi	36390	ISWI ATPase	543.892	644.713	564.805	709.38	626.055	614.024		472.716	593.32	553.988	639.669	639.216	476.695		650.136	602.26	526.537	618.352	569.667	476.231
1628778_at	CG13586-RA	itp	37921	ion transport peptide	2004.11	2070.86	2174.21	2051.44	2407.63	2277.03		2579.46	1962.39	2134.06	1988.39	2229.31	2368.95		2565.42	2397.74	1904.51	2408.22	2292.41	2243.58
1639461_a_at	CG1063-RA	Itp-r83A	40664	IP3 receptor	162.332	187.488	269.938	184.716	201.799	150.691		234.64	206.92	201.033	212.752	147.13	224.149		199.433	251.673	223.236	198.778	145.899	172.081
1639714_at	CG13201-RA	ix	45881	Mediator complex subunit 29	190.535	237.745	213.343	234.887	214.7	250.148		211.099	227.739	206.756	207.225	255.54	226.793		218.437	235.178	254.475	213.301	189.779	241.123
1634219_a_at	CG1633-RB	Jafrac1	53578	thioredoxin peroxidase	11552.2	11198.8	11105.3	6768.51	10751.1	12297.7		11590	10999.2	10575.9	9922.35	8578.71	9565.24		7849.49	9311.78	12509.9	10366.6	8926.51	8625.46
1637814_s_at	CG1274-RA	Jafrac2	53577	jafrac2	798.345	763.808	652.064	558.307	705.268	534.314		631.247	602.477	588.008	591.008	545.941	468.789		407.601	288.536	763.317	731.047	544.855	520.089
1630668_a_at	CG10978-RA	jagn	40714	jagunal	156.019	228.255	268.935	205.503	289.37	210.151		310.82	268.268	234.93	242.596	259.87	347.273		292.957	214.501	429.245	278.03	226.333	306.618
1640445_at	CG10978-RB	jagn	40714	jagunal	1147.05	1215.98	1209.1	1096.11	1234.66	1136.83		1123.9	1226.84	1219.53	1143.31	1067.14	1167.17		1089.73	1119.63	1521.37	1205.62	1258.36	1232.57
1623271_a_at	CG7933-RA	janA	43569	janus A	1480.5	1370.35	1249.18	1251.53	1516.53	1188.52		1269.33	1199.02	1297.85	1245.54	1166.02	1214.22		1006.07	864.041	1304.83	1254.03	1229.1	1163.75
1623185_s_at	CG5695-RA	jar	42889	jaguar	2370.75	1890.91	2058.32	1956.37	1815.9	1859.56		2385.52	1920.17	1788.36	1942.59	2017.15	1958.18		1900.55	1871.55	1887.28	1681.65	2299.63	2404.96
1634092_at	CG3654-RD	Jarid2	39103	CG3654	694.236	780.49	774.408	814.048	720.569	673.421		757.172	886.002	663.253	783.882	735.908	713.544		645.284	704.98	880.893	753.289	785.925	828.845
1634170_a_at	CG30092-RB	jbug	43997	filamin	250.758	228.25	231.82	229.407	250.258	254.124		274.561	206.337	170.299	232.056	352.467	240.579		280.788	211.964	172.007	172.273	260.286	248.806
1633144_at	CG30092-RD	jbug	43997	filamin	1153.69	837.907	805.848	971.416	1054.84	973.06		840.414	755.747	804.328	901.945	1056.46	965.453		901.358	733.541	548.952	831.087	950.025	952.449
1623514_a_at	CG2239-RC	jdp	43630	jdp	828.313	852.191	1244.06	955.074	972.351	1025.52		1404.16	1140.55	1241.91	1415.13	1319.82	1551.66		1603.73	1158.13	1444.06	1377.77	1234.5	1272.22
1626174_a_at	CG2239-RA	jdp	43630	jdp	3161.22	2882.74	2780.93	3039.92	2568.82	2693.16		2642.92	2349.19	2749.99	2516.53	2713.99	2364.31		2040.31	2494.61	2504.67	2726.2	2740.59	2863.25
1631060_at	CG30040-RA	jeb	36295	jelly belly	422.231	401.764	687.631	518.799	422.83	486.254		616.945	508.166	793.168	664.342	489.846	720.537		809.38	932.815	624.975	862.015	734.133	691.247
1635474_at	CG8873-RA	jet	33705	jetlag	156.271	114.703	169.091	136.67	167.252	129.034		138.896	152.51	164.303	119.105	103.832	112.658		149.91	153.687	134.284	170.204	126.396	149.452
1628177_at	CG17330-RA	jhamt	34977	juvenile hormone acid methyltransferase	224.437	114.555	202.636	138.448	226.83	187.433		289.653	228.251	301.855	157.598	149.392	270.754		220.441	148.293	100.768	209.115	129.02	249.877
1637833_at	CG8425-RA	Jhe	36780	JH-esterase	97.2738	86.9642	65.7264	4.19781	56.8083	113.485		95.6532	431.546	89.1324	27.7976	135.038	104.037		73.488	53.2512	22.9286	37.4908	41.6046	131.307
1640923_at	CG8424-RA	Jhedup	36779	Juvenile hormone esterase duplication	240.65	224.403	228.875	187.785	208.837	48.2517		109.392	99.095	66.7993	36.9923	35.1099	96.8356		43.9281	183.786	38.9667	164.216	12.1749	177.164
1626414_at	CG15101-RA	Jheh1	251984	JH-epoxide hydrolase	5848.94	3760.04	4612.34	3178.67	3755.47	4412.31		5979.61	4296.35	3949.56	4746.95	4332.08	4725.71		7998.58	5723.52	1965.52	3656.73	4736.83	4568.29
1627773_a_at	CG15102-RA	Jheh2	37181	Juvenile hormone epoxide hydrolase 2	12250.4	7910	8597.24	5887.85	9092	8855.45		11290.7	8082.81	7258.25	8656.88	8547.56	8756.43		11427.3	8287.06	4145.28	6922.03	9096.55	8659.56
1625587_at	CG15106-RA	Jheh3	37182	Juvenile hormone epoxide hydrolase 3	509.984	592.595	533.875	424.993	577.031	480.98		556.105	484.257	579.007	558.221	574.896	491.771		619.019	370.965	445.381	588.964	511.476	548.579
1625551_at	CG3298-RB	JhI-1	36086	Juvenile hormone-inducible protein 1	102.231	170.628	166.201	177.663	230.255	180.049		150.522	147.493	204.332	159.02	125.873	163.031		112.545	140.033	171.964	161.817	115.82	138.483
1634383_a_at	CG12317-RA	JhI-21	34624	JhI-21	1132.7	781.91	879.636	1165.52	1154.67	937.412		903.566	667.391	646.572	756.837	521.607	751.324		859.186	776.462	929.626	1024.23	854.134	680.504
1632802_at	CG3767-RA	JhI-26	36819	Juvenile hormone-inducible protein 26	969.813	872.814	909.404	1057.87	900.186	854.096		982.183	1127.74	1035.48	1224.11	1207.05	1083.06		1410.71	1121.31	584.251	977.789	891.06	1001.75
1641031_s_at	CG17383-RA	jigr1	43093	CG17383	696.597	729.282	781.771	951.423	778.631	783.824		798.673	776.54	714.038	853.913	807.007	835.768		917.386	876.272	792.673	858.036	779.41	876.842
1641021_a_at	CG6297-RB	JIL-1	39241	Suppressor of variegation 3-1	470.241	629.823	596.173	720.225	556.106	587.843		504.809	547.135	674.211	615.488	596.47	598.283		384.247	741.294	749.179	615.829	664.975	684.796
1636911_at	CG11352-RC	jim	43924	jim	389.96	423.412	707.61	479.063	471.231	473.599		704.81	523.072	550.938	563.089	487.501	764.055		786.908	430.245	687.482	560.35	636.285	726.019
1636080_a_at	CG11352-RB	jim	43924	jim	737.62	722.451	1350.31	960.865	1011.51	890.551		1027.43	1185.6	1015.25	848.728	982.7	1174.26		914.149	834.604	1051.43	1063.8	1047.87	1130.82
1634184_a_at	CG4405-RB	jp	34274	junctophilin	301.08	323.333	378.225	402.324	300.565	377.363		325.255	323.808	350.277	276.425	334.641	460.992		353.514	472.544	407.092	355.332	515.493	574.527
1635224_s_at	CG2275-RB	Jra	36057	Jun oncogene	777.252	679.174	643.745	861.238	707.187	657.719		830.049	897.549	712.391	662.169	771.273	652.526		975.536	706.603	724.114	639.478	696.81	666.396
1632954_at	CG1935-RA	JTBR	38235	anon-fast-evolving-2G4	433.772	381.061	405.414	377.696	472.262	410.567		480.195	422.289	470.424	407.034	408.433	400.806		406.944	388.712	445.515	444.676	339.38	383.842
1625797_at	CG11063-RB	jub	32351	Ajuba LIM protein	127.408	208.504	164.404	191.526	136.593	131.229		134.952	199.627	132.133	152.303	163.674	137.996		139.838	168.857	132.072	141.82	140.326	140.061
1631242_at	CG4029-RA	jumu	41265	Domina	110.663	153.288	117.175	189.04	120.456	155.091		162.726	139.148	165.964	157.696	167.02	193.622		139.303	146.489	103.611	152.913	190.484	161.318
1625214_at	CG31363-RB	Jupiter	41392	Jupiter	65.9095	75.2276	91.6454	106.763	91.086	77.2261		93.9193	77.8156	89.6411	97.9797	105.265	51.5045		108.261	89.5955	55.8175	108.672	94.2144	96.4029
1631710_at	CG18039-RA	KaiRIA	44483	bad reception	76.7159	71.5479	90.9446	105.916	108.06	49.5297		65.0854	87.3265	92.0072	74.5809	106.686	80.536		84.1215	111.781	113.737	83.5359	67.2931	63.7491
1628493_at	CG6173-RA	kal-1	42865	Kallmann	286.987	351.674	239.305	225.313	148.455	149.908		307.362	245.269	260.303	202.182	177.328	136.452		344.341	372.507	445.493	299.771	207.241	231.967
[truncated: 2,484 more rows]
