# Supplementary material for: Effect of Spaceflight on the Circadian Rhythm, Lifespan and Gene Expression of Drosophila melanogaster
Source: PLoS One. 2015 Mar 23;10(3):e0121600. doi: 10.1371/journal.pone.0121600 (PMC4370389; doi:10.1371/journal.pone.0121600)
Supplement: S2 Table — (XLS) [file pone.0121600.s006.xls]

## Sheet: Sheet1
Probe Set ID	Representative Public ID	Gene Symbol	space flown	control 1	space flown /control 1
1622945_a_at	CG12141-RA	Aats-lys	772.392	510.796	1.51213
1636348_s_at	CG18290-RA	Act87E	2498.85	1576.62	1.58494
1626700_at	CG5178-RA	Act88F	344.087	204.797	1.68014
1629222_at	CG11654-RA	Ahcy13	3771.58	2471.08	1.52629
1633765_at	S.C3L002672	asparagine-synthetase	944.482	575.569	1.64095
1629939_a_at	CG1140-RB	CG1140	1521.9	954.099	1.59511
1630366_at	CG31149-RA	CG42613	1157.9	1779.11	0.650827
1628240_at	CG4825-RA	CG4825 /// DsecGM22203	3450.14	1849.12	1.86583
1640085_at	CG9733-RA	CG9733	196.686	350.247	0.561563
1636853_at	CG13214-RA	Cpr47Ef	59.4463	183.351	0.324221
1626740_at	CG4784-RA	Cpr72Ec	13302	6852.43	1.94121
1627546_at	CG8591-RA	CTCF	985.56	529.593	1.86098
1629875_a_at	CG3656-RB	Cyp4d1	212.743	383.818	0.554282
1631173_at	CG5560-RA	dob	1294.17	670.839	1.92918
1640395_a_at	CG1044-RA	dos	335.52	540.919	0.620278
1627661_at	CG31289-RA	Dph5	1400.36	885.203	1.58196
1625276_a_at	CG7266-RC	Eip71CD	1128.51	1784.8	0.632291
1626444_at	CG9888-RA	Fib	877.242	471.679	1.85983
1636528_at	CG5520-RA	Gp93	2923.79	1777.24	1.64512
1631474_s_at	CG8256-RC	Gpo-1	3057.12	1724.25	1.77301
1632539_at	CG17525-RA	GstE4	222.692	114.925	1.93772
1632243_at	CG2669-RA	hd	109.674	72.7085	1.5084
1633492_at	CG4779-RA	hgo	1041.7	1644.32	0.63351
1627943_at	CG14167-RA	Ilp3	935.278	575.764	1.62441
1640923_at	CG8424-RA	Jhedup	189.8	74.0374	2.56358
1629874_at	CG17461-RA	Kif3C	220.779	339.236	0.650814
1623496_at	CG3228-RA	kz	156.405	97.6364	1.60191
1631248_at	CG1994-RA	l(1)G0020	203.28	122.163	1.664
1623787_at	CG7144-RA	LKR	252.251	152.292	1.65636
1626709_at	CG30179-RA	Mlp60A	273.923	159.932	1.71274
1630840_at	CG2380-RA	NfI	103.373	163.763	0.631233
1633268_s_at	CG10806-RB	Nha1	275.013	161.569	1.70214
1627111_at	CG5258-RA	NHP2	1192.07	719.592	1.65659
1630950_at	CG10206-RA	nop5	2156.69	1131.26	1.90645
1624345_a_at	CG13849-RA	Nop56	1817.9	1000.18	1.81758
1639554_at	CG3333-RA	Nop60B	1217.54	649.217	1.8754
1638374_at	CG1670-RA	Obp19b	496.207	304.899	1.62745
1638276_at	CG8462-RA	Obp56e	6001.33	3437.19	1.746
1637914_at	CG31558-RA	Obp83g	151.649	81.6906	1.85638
1627385_at	CG10436-RA	Pbprp1	199.424	82.9888	2.40302
1622902_at	CG6641-RA	Pbprp5	858.785	422.139	2.03437
1625758_s_at	CG6375-RB	pit	650.994	431.667	1.50809
1640657_at	CG1748-RA	RhoGAP102A	132.6	211.559	0.626772
1629549_s_at	CG40190-RA	rl	1528.28	2310.15	0.66155
1637799_at	CG3593-RA	r-l	765.968	396.471	1.93196
1629356_at	CG10122-RA	RpI1	661.694	424.446	1.55896
1640104_at	CG7014-RA	RpS5b	66.7307	109.334	0.610339
1635657_s_at	CT36054	SK	149.954	81.4795	1.84039
1636973_at	CG7390-RB	smp-30	170.306	296.057	0.575248
1635549_at	CG31509-RA	TotA	12133.4	36870	0.329087
1623635_at	CG14027-RA	TotM	1179.24	3206.18	0.367804
1625164_at	CG31193-RA	TotX	2259.33	6540.07	0.345459
1637631_at	CG15427-RC	tutl	106.752	64.317	1.65978
