# Supplementary material for: Effect of Spaceflight on the Circadian Rhythm, Lifespan and Gene Expression of Drosophila melanogaster
Source: PLoS One. 2015 Mar 23;10(3):e0121600. doi: 10.1371/journal.pone.0121600 (PMC4370389; doi:10.1371/journal.pone.0121600)
Supplement: S3 Table — (XLS) [file pone.0121600.s007.xls]

## Sheet: Sheet1
Probe Set ID	Representative Public ID	Gene Symbol	space flown	control 2	space flown /control 2
1638235_at	CG10794-RA	DptB	4062.41	12137.5	0.334699
1630366_at	CG31149-RA	CG42613	1157.9	2251.61	0.514253
1629874_at	CG17461-RA	Kif3C	220.779	417.764	0.528479
1627320_at	CG1449-RA	zfh2	131.3	238.931	0.549533
1640657_at	CG1748-RA	RhoGAP102A	132.6	236.109	0.561605
1623066_at	CG10369-RA	Irk3	286.768	496.101	0.578045
1638739_at	CG14031-RA	Cyp4ac3	156.698	260.763	0.600921
1640534_s_at	CG18069-RC	CaMKII	753.753	1252.27	0.601909
1626232_at	CG8809-RA	Camta	358.318	592.969	0.604278
1634061_a_at	CG6571-RB	rdgC	669.212	1092.63	0.612479
1625594_s_at	CG15862-RA	Pka-R2	595.449	956.149	0.622758
1630840_at	CG2380-RA	NfI	103.373	165.751	0.623664
1631060_at	CG30040-RA	jeb	489.918	775.761	0.631532
1626756_a_at	CG1225-RA	RhoGEF3	830.503	1311.43	0.633282
1629953_at	CG7952-RB	gt	77.6351	122.252	0.635041
1628110_s_at	CG7776-RA	E(Pc)	161.695	251.004	0.644192
1623887_at	CG12367-RA	Hen1	93.6592	143.965	0.650567
1627135_at	CG4608-RB	bnl	162.749	248.893	0.653894
1639037_at	CG13588-RA	CG42360	171.857	261.772	0.656512
1641033_a_at	CG4620-RB	unk	71.7804	108.946	0.658861
1624721_at	CG3572-RA	vimar	342.134	516.745	0.662094
1624241_at	CG18506-RA	NaCP60E	538.258	812.249	0.662676
1637411_s_at	CG1507-RA	Pur-alpha	594.449	896.342	0.663195
1625108_a_at	CG10699-RB	Lim3	122.257	184.22	0.663642
1624969_s_at	CG17041-RA	CG42319	952.969	1428.74	0.667
1640097_at	CG12002-RA	Pxn	892.73	593.633	1.50384
1629317_at	CG13061-RA	Nplp3	9070.3	5990.31	1.51416
1633499_at	CG13057-RA	retinin	16671.8	11003.1	1.51519
1632742_at	CG10488-RA	eyg	109.426	72.1863	1.51588
1633206_at	CG9780-RA	CG9780	2054.71	1354.93	1.51646
1626221_at	CG9480-RA	Glycogenin	760.976	500.832	1.51942
1627279_at	CG4684-RA	nwk	286.596	185.933	1.5414
1626709_at	CG30179-RA	Mlp60A	273.923	176.259	1.55409
1640350_at	CG6544-RA	fau	1114.3	716.083	1.5561
1638011_a_at	CG6148-RA	Past1	2343.71	1498.03	1.56453
1625965_a_at	CG1148-RB	Osi2	190.768	120.997	1.57663
1638221_at	CG15582-RA	Obp83cd	91.7571	57.9096	1.58449
1629788_at	CG33182-RA	Kdm4B	1038.45	633.071	1.64034
1626739_s_at	CG4226-RB	GluRIIC	128.142	77.6001	1.65131
1633218_a_at	CG4347-RC	UGP	192.668	114.771	1.67871
1636348_s_at	CG18290-RA	Act87E	2498.85	1486.21	1.68135
1631266_a_at	CG5840-RA	CG5840	1104.87	655.858	1.68462
1634806_at	Dm.2L.8912.0	nimB3	409.259	241.458	1.69495
1631419_at	CG11129-RA	Yp3	1278.8	753.617	1.69688
1627854_at	CG9914-RA	CG9914 /// DsecCG9914	9088.24	5210.56	1.7442
1635657_s_at	CT36054	SK	149.954	85.3297	1.75735
1637631_at	CG15427-RC	tutl	106.752	59.7466	1.78674
1626740_at	CG4784-RA	Cpr72Ec	13302	6981.24	1.90539
1628564_at	CG1859-RA	Spn43Ad	191.545	95.6565	2.00242
1633268_s_at	CG10806-RB	Nha1	275.013	131.189	2.09631
1633913_at	CG6642-RA	a10	1208.84	539.717	2.23977
1638276_at	CG8462-RA	Obp56e	6001.33	2652.43	2.26258
1627943_at	CG14167-RA	Ilp3	935.278	381.596	2.45096
1630291_at	CG4312-RA	MtnB	157.107	62.8839	2.49837
1624074_at	CG11797-RA	Obp56a	796.582	305.488	2.60757
