# Supplementary material for: Effect of Spaceflight on the Circadian Rhythm, Lifespan and Gene Expression of Drosophila melanogaster
Source: PLoS One. 2015 Mar 23;10(3):e0121600. doi: 10.1371/journal.pone.0121600 (PMC4370389; doi:10.1371/journal.pone.0121600)
Supplement: S4 Table — (XLS) [file pone.0121600.s008.xls]

## Sheet: Sheet1
Probe Set ID	Representative Public ID	Gene Symbol	space flown	control 1	control 2
1631281_a_at	CG10501-RB	AMD	profile 24	profile 24	profile 8
1631948_s_at	CG7391-RA	CLK	profile 4	profile 4	profile 4
1638452_at	CG2647-RA	PER	profile 24	profile 24	profile 24
1637799_at	CG3593-RA	R-L	profile 24	profile 24	profile 24
1632392_s_at	CG6772-RB	SLOB	profile 24	profile 24	profile 24
1631468_a_at	CG3234-RC	TIM	profile 24	profile 24	profile 24
1628719_at	CG3772-RA	CRY	profile 16	profile 4	profile 4
1639273_s_at	CG14029-RC	VRI	profile 24	profile 24	profile 24
1636623_at	CG10142-RA	ANCE-5	profile 4	profile 0	profile 0
1624939_at	CG10247-RA	CYP6A21	profile 4	profile 0	profile 0
1626740_at	CG4784-RA	CPR72EC	profile 4	profile 4	profile 16
1626970_at	CG6649-RA	UGT35B	profile 4	profile 4	profile 4
1641146_at	CG4314-RA	ST	profile 22	profile 22	profile 22
1639653_at	CG5582-RA	CLN3	profile 24	profile 22	profile 22
1627719_at	CG2679-RA	GOL	profile 24	profile 22	profile 22
1627795_at	CG6747-RA	IR	profile 24	profile 22	profile 22
1630825_at	CG5798-RA	UBPY	profile 24	profile 22	profile 22
1627890_at	CG18548-RA	GSTD10	profile 16	profile 4	profile 4
1628584_at	CG8733-RA	CYP305A1	profile 16	profile 4	profile 4
1640065_at	CG17531-RA	GSTE7	profile 4	profile 4	profile 4
1625326_a_at	CG14959-RA/B	CKD	profile 24	profile 8	profile 8
1630538_at	CG30163-RA	CPR60D	profile 4	profile 8	profile 0
